# Supplementary material for: Modeling vaccination strategies in an Excel spreadsheet: Increasing the rate of vaccination is more effective than increasing the vaccination coverage for containing COVID-19
Source: PLoS One. 2021 Jul 19;16(7):e0254430. doi: 10.1371/journal.pone.0254430 (PMC8289062; doi:10.1371/journal.pone.0254430)
Supplement: S1 File — (XLSX) [file pone.0254430.s001.xlsx]

## Sheet: Simulator (original)
					2839.17
							Vaccination parameters				pandemic indicators
							η: Vaccine Efficacy	φ: Vaccination Coverage	vaccination rate (γ Po year-1)	vaccine equivalents	max_symptomatic	max_new cases	max_bed occupancy	peak @ day
						after 1st dose	0.95	0.7	4	665000	2839.17	63.028	129.099	135.7
						after 2nd dose	0.5
	deltat=	0.01			day
	µo=	0.33			1/day
	Xo=	10
	Po=	1000000
	a (fraction of asymptomatic subjects)=	0.85
	m (mortality rate)=	0.029
testing effort	social distancing	Immune individuals 1	Immune individuals2	Immune individuals_tot	time (days)	OUTPUTS OF THE MODEL
α (t)	σ(t)			V (t)		X	R	X-R	(Po-X-V)/Po	µ (day-1)	rate_inf	rate_ret	A	S	D	new cases (day-1)	bed occupancy (beds)
0.3	0.5	0		0	0	10	0	10	0.99999	0.164998	1.64998	0	8.5	1.5	0.0435	1.5	0.225	0
0.3	0.5	0		0	0.01	10.0165	0	10.0165	0.99999	0.164998	1.65271	0	8.51402	1.50247	0.0435718	0.247498	0.225371	0
0.3	0.5	0		0	0.02	10.033	0	10.033	0.99999	0.164998	1.65543	0	8.52807	1.50495	0.0436437	0.247906	0.225743	0.02
0.3	0.5	0		0	0.03	10.0496	0	10.0496	0.99999	0.164998	1.65816	0	8.54214	1.50744	0.0437157	0.248315	0.226116	0.03
0.3	0.5	0		0	0.04	10.0662	0	10.0662	0.99999	0.164998	1.6609	0	8.55624	1.50992	0.0437878	0.248725	0.226489	0.04
0.3	0.5	0		0	0.05	10.0828	0	10.0828	0.99999	0.164998	1.66364	0	8.57036	1.51242	0.0438601	0.249135	0.226862	0.05
0.3	0.5	0		0	0.06	10.0994	0	10.0994	0.99999	0.164998	1.66639	0	8.5845	1.51491	0.0439324	0.249546	0.227237	0.06
0.3	0.5	0		0	0.07	10.1161	0	10.1161	0.99999	0.164998	1.66914	0	8.59866	1.51741	0.0440049	0.249958	0.227612	0.07
0.3	0.5	0		0	0.08	10.1328	0	10.1328	0.99999	0.164998	1.67189	0	8.61285	1.51991	0.0440775	0.25037	0.227987	0.08
0.3	0.5	0		0	0.09	10.1495	0	10.1495	0.99999	0.164998	1.67465	0	8.62706	1.52242	0.0441502	0.250783	0.228363	0.09
0.3	0.5	0		0	0.1	10.1662	0	10.1662	0.99999	0.164998	1.67741	0	8.64129	1.52493	0.0442231	0.251197	0.22874	0.1
0.3	0.5	0		0	0.11	10.183	0	10.183	0.99999	0.164998	1.68018	0	8.65555	1.52745	0.0442961	0.251612	0.229118	0.11
0.3	0.5	0		0	0.12	10.1998	0	10.1998	0.99999	0.164998	1.68295	0	8.66983	1.52997	0.0443692	0.252027	0.229496	0.12
0.3	0.5	0		0	0.13	10.2166	0	10.2166	0.99999	0.164998	1.68573	0	8.68414	1.5325	0.0444424	0.252443	0.229874	0.13
0.3	0.5	0		0	0.14	10.2335	0	10.2335	0.99999	0.164998	1.68851	0	8.69847	1.53502	0.0445157	0.252859	0.230254	0.14
0.3	0.5	0		0	0.15	10.2504	0	10.2504	0.99999	0.164998	1.69129	0	8.71282	1.53756	0.0445891	0.253276	0.230633	0.15
0.3	0.5	0		0	0.16	10.2673	0	10.2673	0.99999	0.164998	1.69409	0	8.7272	1.54009	0.0446627	0.253694	0.231014	0.16
0.3	0.5	0		0	0.17	10.2842	0	10.2842	0.99999	0.164998	1.69688	0	8.7416	1.54263	0.0447364	0.254113	0.231395	0.17
0.3	0.5	0		0	0.18	10.3012	0	10.3012	0.99999	0.164998	1.69968	0	8.75602	1.54518	0.0448102	0.254532	0.231777	0.18
0.3	0.5	0		0	0.19	10.3182	0	10.3182	0.99999	0.164998	1.70248	0	8.77047	1.54773	0.0448842	0.254952	0.232159	0.19
0.3	0.5	0		0	0.2	10.3352	0	10.3352	0.99999	0.164998	1.70529	0	8.78494	1.55028	0.0449582	0.255373	0.232542	0.2
0.3	0.5	0		0	0.21	10.3523	0	10.3523	0.99999	0.164998	1.70811	0	8.79943	1.55284	0.0450324	0.255794	0.232926	0.21
0.3	0.5	0		0	0.22	10.3694	0	10.3694	0.99999	0.164998	1.71093	0	8.81395	1.5554	0.0451067	0.256216	0.23331	0.22
0.3	0.5	0		0	0.23	10.3865	0	10.3865	0.99999	0.164998	1.71375	0	8.82849	1.55797	0.0451811	0.256639	0.233695	0.23
0.3	0.5	0		0	0.24	10.4036	0	10.4036	0.99999	0.164998	1.71658	0	8.84306	1.56054	0.0452557	0.257062	0.234081	0.24
0.3	0.5	0		0	0.25	10.4208	0	10.4208	0.99999	0.164998	1.71941	0	8.85765	1.56312	0.0453303	0.257486	0.234467	0.25
0.3	0.5	0		0	0.26	10.438	0	10.438	0.99999	0.164998	1.72225	0	8.87227	1.56569	0.0454051	0.257911	0.234854	0.26
0.3	0.5	0		0	0.27	10.4552	0	10.4552	0.99999	0.164998	1.72509	0	8.88691	1.56828	0.0454801	0.258337	0.235242	0.27
0.3	0.5	0		0	0.28	10.4724	0	10.4724	0.99999	0.164998	1.72793	0	8.90157	1.57087	0.0455551	0.258763	0.23563	0.28
0.3	0.5	0		0	0.29	10.4897	0	10.4897	0.99999	0.164998	1.73078	0	8.91626	1.57346	0.0456303	0.25919	0.236019	0.29
0.3	0.5	0		0	0.3	10.507	0	10.507	0.999989	0.164998	1.73364	0	8.93097	1.57605	0.0457055	0.259618	0.236408	0.3
0.3	0.5	0		0	0.31	10.5244	0	10.5244	0.999989	0.164998	1.7365	0	8.9457	1.57865	0.045781	0.260046	0.236798	0.31
0.3	0.5	0		0	0.32	10.5417	0	10.5417	0.999989	0.164998	1.73937	0	8.96046	1.58126	0.0458565	0.260475	0.237189	0.32
0.3	0.5	0		0	0.33	10.5591	0	10.5591	0.999989	0.164998	1.74224	0	8.97525	1.58387	0.0459322	0.260905	0.23758	0.33
0.3	0.5	0		0	0.34	10.5765	0	10.5765	0.999989	0.164998	1.74511	0	8.99006	1.58648	0.0460079	0.261335	0.237972	0.34
0.3	0.5	0		0	0.35	10.594	0	10.594	0.999989	0.164998	1.74799	0	9.00489	1.5891	0.0460839	0.261767	0.238365	0.35
0.3	0.5	0		0	0.36	10.6115	0	10.6115	0.999989	0.164998	1.75087	0	9.01975	1.59172	0.0461599	0.262198	0.238758	0.36
0.3	0.5	0		0	0.37	10.629	0	10.629	0.999989	0.164998	1.75376	0	9.03463	1.59435	0.0462361	0.262631	0.239152	0.37
0.3	0.5	0		0	0.38	10.6465	0	10.6465	0.999989	0.164998	1.75666	0	9.04954	1.59698	0.0463123	0.263064	0.239547	0.38
0.3	0.5	0		0	0.39	10.6641	0	10.6641	0.999989	0.164998	1.75955	0	9.06447	1.59961	0.0463888	0.263498	0.239942	0.39
0.3	0.5	0		0	0.4	10.6817	0	10.6817	0.999989	0.164998	1.76246	0	9.07943	1.60225	0.0464653	0.263933	0.240338	0.4
0.3	0.5	0		0	0.41	10.6993	0	10.6993	0.999989	0.164998	1.76537	0	9.09441	1.6049	0.046542	0.264369	0.240734	0.41
0.3	0.5	0		0	0.42	10.717	0	10.717	0.999989	0.164998	1.76828	0	9.10941	1.60754	0.0466188	0.264805	0.241132	0.42
0.3	0.5	0		0	0.43	10.7346	0	10.7346	0.999989	0.164998	1.7712	0	9.12444	1.6102	0.0466957	0.265242	0.241529	0.43
0.3	0.5	0		0	0.44	10.7524	0	10.7524	0.999989	0.164998	1.77412	0	9.1395	1.61285	0.0467727	0.265679	0.241928	0.44
0.3	0.5	0		0	0.45	10.7701	0	10.7701	0.999989	0.164998	1.77705	0	9.15458	1.61551	0.0468499	0.266118	0.242327	0.45
0.3	0.5	0		0	0.46	10.7879	0	10.7879	0.999989	0.164998	1.77998	0	9.16968	1.61818	0.0469272	0.266557	0.242727	0.46
0.3	0.5	0		0	0.47	10.8057	0	10.8057	0.999989	0.164998	1.78292	0	9.18481	1.62085	0.0470046	0.266997	0.243127	0.47
0.3	0.5	0		0	0.48	10.8235	0	10.8235	0.999989	0.164998	1.78586	0	9.19997	1.62352	0.0470822	0.267437	0.243529	0.48
0.3	0.5	0		0	0.49	10.8414	0	10.8414	0.999989	0.164998	1.7888	0	9.21515	1.6262	0.0471599	0.267879	0.24393	0.49
0.3	0.5	0		0	0.5	10.8592	0	10.8592	0.999989	0.164998	1.79175	0	9.23035	1.62889	0.0472377	0.268321	0.244333	0.5
0.3	0.5	0		0	0.51	10.8772	0	10.8772	0.999989	0.164998	1.79471	0	9.24558	1.63157	0.0473156	0.268763	0.244736	0.51
0.3	0.5	0		0	0.52	10.8951	0	10.8951	0.999989	0.164998	1.79767	0	9.26084	1.63427	0.0473937	0.269207	0.24514	0.52
0.3	0.5	0		0	0.53	10.9131	0	10.9131	0.999989	0.164998	1.80064	0	9.27612	1.63696	0.0474719	0.269651	0.245544	0.53
0.3	0.5	0		0	0.54	10.9311	0	10.9311	0.999989	0.164998	1.80361	0	9.29142	1.63966	0.0475502	0.270096	0.245949	0.54
0.3	0.5	0		0	0.55	10.9491	0	10.9491	0.999989	0.164998	1.80659	0	9.30675	1.64237	0.0476287	0.270541	0.246355	0.55
0.3	0.5	0		0	0.56	10.9672	0	10.9672	0.999989	0.164998	1.80957	0	9.32211	1.64508	0.0477073	0.270988	0.246762	0.56
0.3	0.5	0		0	0.57	10.9853	0	10.9853	0.999989	0.164998	1.81255	0	9.33749	1.64779	0.047786	0.271435	0.247169	0.57
0.3	0.5	0		0	0.58	11.0034	0	11.0034	0.999989	0.164998	1.81554	0	9.3529	1.65051	0.0478648	0.271883	0.247577	0.58
0.3	0.5	0		0	0.59	11.0216	0	11.0216	0.999989	0.164998	1.81854	0	9.36833	1.65323	0.0479438	0.272331	0.247985	0.59
0.3	0.5	0		0	0.6	11.0398	0	11.0398	0.999989	0.164998	1.82154	0	9.38379	1.65596	0.0480229	0.272781	0.248394	0.6
0.3	0.5	0		0	0.61	11.058	0	11.058	0.999989	0.164998	1.82454	0	9.39927	1.65869	0.0481022	0.273231	0.248804	0.61
0.3	0.5	0		0	0.62	11.0762	0	11.0762	0.999989	0.164998	1.82755	0	9.41478	1.66143	0.0481815	0.273682	0.249215	0.62
0.3	0.5	0		0	0.63	11.0945	0	11.0945	0.999989	0.164998	1.83057	0	9.43031	1.66417	0.048261	0.274133	0.249626	0.63
0.3	0.5	0		0	0.64	11.1128	0	11.1128	0.999989	0.164998	1.83359	0	9.44587	1.66692	0.0483406	0.274586	0.250038	0.64
0.3	0.5	0		0	0.65	11.1311	0	11.1311	0.999989	0.164998	1.83662	0	9.46146	1.66967	0.0484204	0.275039	0.25045	0.65
0.3	0.5	0		0	0.66	11.1495	0	11.1495	0.999989	0.164998	1.83965	0	9.47707	1.67242	0.0485003	0.275492	0.250864	0.66
0.3	0.5	0		0	0.67	11.1679	0	11.1679	0.999989	0.164998	1.84268	0	9.49271	1.67518	0.0485803	0.275947	0.251278	0.67
0.3	0.5	0		0	0.68	11.1863	0	11.1863	0.999989	0.164998	1.84572	0	9.50837	1.67795	0.0486605	0.276402	0.251692	0.68
0.3	0.5	0		0	0.69	11.2048	0	11.2048	0.999989	0.164998	1.84877	0	9.52406	1.68072	0.0487408	0.276858	0.252107	0.69
0.3	0.5	0		0	0.7	11.2233	0	11.2233	0.999989	0.164998	1.85182	0	9.53977	1.68349	0.0488212	0.277315	0.252523	0.7
0.3	0.5	0		0	0.71	11.2418	0	11.2418	0.999989	0.164998	1.85487	0	9.55551	1.68627	0.0489017	0.277773	0.25294	0.71
0.3	0.5	0		0	0.72	11.2603	0	11.2603	0.999989	0.164998	1.85793	0	9.57128	1.68905	0.0489824	0.278231	0.253357	0.72
0.3	0.5	0		0	0.73	11.2789	0	11.2789	0.999989	0.164998	1.861	0	9.58707	1.69184	0.0490633	0.27869	0.253775	0.73
0.3	0.5	0		0	0.74	11.2975	0	11.2975	0.999989	0.164998	1.86407	0	9.60289	1.69463	0.0491442	0.27915	0.254194	0.74
0.3	0.5	0		0	0.75	11.3162	0	11.3162	0.999989	0.164998	1.86715	0	9.61874	1.69742	0.0492253	0.27961	0.254614	0.75
0.3	0.5	0		0	0.76	11.3348	0	11.3348	0.999989	0.164998	1.87023	0	9.63461	1.70022	0.0493065	0.280072	0.255034	0.76
0.3	0.5	0		0	0.77	11.3535	0	11.3535	0.999989	0.164998	1.87331	0	9.6505	1.70303	0.0493879	0.280534	0.255455	0.77
0.3	0.5	0		0	0.78	11.3723	0	11.3723	0.999989	0.164998	1.8764	0	9.66643	1.70584	0.0494694	0.280997	0.255876	0.78
0.3	0.5	0		0	0.79	11.391	0	11.391	0.999989	0.164998	1.8795	0	9.68238	1.70865	0.049551	0.28146	0.256298	0.79
0.3	0.5	0		0	0.8	11.4098	0	11.4098	0.999989	0.164998	1.8826	0	9.69835	1.71147	0.0496327	0.281925	0.256721	0.8
0.3	0.5	0		0	0.81	11.4287	0	11.4287	0.999989	0.164998	1.88571	0	9.71435	1.7143	0.0497146	0.28239	0.257145	0.81
0.3	0.5	0		0	0.82	11.4475	0	11.4475	0.999989	0.164998	1.88882	0	9.73038	1.71713	0.0497967	0.282856	0.257569	0.82
0.3	0.5	0		0	0.83	11.4664	0	11.4664	0.999989	0.164998	1.89193	0	9.74644	1.71996	0.0498788	0.283323	0.257994	0.83
0.3	0.5	0		0	0.84	11.4853	0	11.4853	0.999989	0.164998	1.89506	0	9.76252	1.7228	0.0499611	0.28379	0.25842	0.84
0.3	0.5	0		0	0.85	11.5043	0	11.5043	0.999988	0.164998	1.89818	0	9.77863	1.72564	0.0500436	0.284258	0.258846	0.85
0.3	0.5	0		0	0.86	11.5232	0	11.5232	0.999988	0.164998	1.90131	0	9.79476	1.72849	0.0501261	0.284727	0.259273	0.86
0.3	0.5	0		0	0.87	11.5423	0	11.5423	0.999988	0.164998	1.90445	0	9.81092	1.73134	0.0502088	0.285197	0.259701	0.87
0.3	0.5	0		0	0.88	11.5613	0	11.5613	0.999988	0.164998	1.90759	0	9.82711	1.7342	0.0502917	0.285668	0.260129	0.88
0.3	0.5	0		0	0.89	11.5804	0	11.5804	0.999988	0.164998	1.91074	0	9.84333	1.73706	0.0503747	0.286139	0.260559	0.89
0.3	0.5	0		0	0.9	11.5995	0	11.5995	0.999988	0.164998	1.91389	0	9.85957	1.73992	0.0504578	0.286611	0.260989	0.9
0.3	0.5	0		0	0.91	11.6186	0	11.6186	0.999988	0.164998	1.91705	0	9.87583	1.74279	0.050541	0.287084	0.261419	0.91
0.3	0.5	0		0	0.92	11.6378	0	11.6378	0.999988	0.164998	1.92021	0	9.89213	1.74567	0.0506244	0.287558	0.26185	0.92
0.3	0.5	0		0	0.93	11.657	0	11.657	0.999988	0.164998	1.92338	0	9.90845	1.74855	0.050708	0.288032	0.262283	0.93
0.3	0.5	0		0	0.94	11.6762	0	11.6762	0.999988	0.164998	1.92656	0	9.9248	1.75144	0.0507916	0.288507	0.262715	0.94
0.3	0.5	0		0	0.95	11.6955	0	11.6955	0.999988	0.164998	1.92974	0	9.94118	1.75433	0.0508754	0.288983	0.263149	0.95
0.3	0.5	0		0	0.96	11.7148	0	11.7148	0.999988	0.164998	1.93292	0	9.95758	1.75722	0.0509594	0.28946	0.263583	0.96
0.3	0.5	0		0	0.97	11.7341	0	11.7341	0.999988	0.164998	1.93611	0	9.97401	1.76012	0.0510435	0.289938	0.264018	0.97
0.3	0.5	0		0	0.98	11.7535	0	11.7535	0.999988	0.164998	1.9393	0	9.99047	1.76302	0.0511277	0.290416	0.264453	0.98
0.3	0.5	0		0	0.99	11.7729	0	11.7729	0.999988	0.164998	1.9425	0	10.0069	1.76593	0.051212	0.290895	0.26489	0.99
0.3	0.5	0		0	1	11.7923	0	11.7923	0.999988	0.164998	1.94571	0	10.0235	1.76885	0.0512965	0.291375	0.265327	1
0.3	0.5	0		0	1.01	11.8118	0	11.8118	0.999988	0.164998	1.94892	0	10.04	1.77176	0.0513812	0.291856	0.265765	1.01
0.3	0.5	0		0	1.02	11.8313	0	11.8313	0.999988	0.164998	1.95213	0	10.0566	1.77469	0.0514659	0.292338	0.266203	1.02
0.3	0.5	0		0	1.03	11.8508	0	11.8508	0.999988	0.164998	1.95535	0	10.0732	1.77762	0.0515509	0.29282	0.266642	1.03
0.3	0.5	0		0	1.04	11.8703	0	11.8703	0.999988	0.164998	1.95858	0	10.0898	1.78055	0.0516359	0.293303	0.267082	1.04
0.3	0.5	0		0	1.05	11.8899	0	11.8899	0.999988	0.164998	1.96181	0	10.1064	1.78349	0.0517211	0.293787	0.267523	1.05
0.3	0.5	0		0	1.06	11.9095	0	11.9095	0.999988	0.164998	1.96505	0	10.1231	1.78643	0.0518065	0.294272	0.267964	1.06
0.3	0.5	0		0	1.07	11.9292	0	11.9292	0.999988	0.164998	1.96829	0	10.1398	1.78938	0.0518919	0.294757	0.268407	1.07
0.3	0.5	0		0	1.08	11.9489	0	11.9489	0.999988	0.164998	1.97154	0	10.1565	1.79233	0.0519776	0.295244	0.268849	1.08
0.3	0.5	0		0	1.09	11.9686	0	11.9686	0.999988	0.164998	1.97479	0	10.1733	1.79529	0.0520633	0.295731	0.269293	1.09
0.3	0.5	0		0	1.1	11.9883	0	11.9883	0.999988	0.164998	1.97805	0	10.1901	1.79825	0.0521492	0.296219	0.269737	1.1
0.3	0.5	0		0	1.11	12.0081	0	12.0081	0.999988	0.164998	1.98131	0	10.2069	1.80122	0.0522353	0.296708	0.270182	1.11
0.3	0.5	0		0	1.12	12.0279	0	12.0279	0.999988	0.164998	1.98458	0	10.2237	1.80419	0.0523215	0.297197	0.270628	1.12
0.3	0.5	0		0	1.13	12.0478	0	12.0478	0.999988	0.164998	1.98786	0	10.2406	1.80717	0.0524078	0.297687	0.271075	1.13
0.3	0.5	0		0	1.14	12.0676	0	12.0676	0.999988	0.164998	1.99114	0	10.2575	1.81015	0.0524943	0.298179	0.271522	1.14
0.3	0.5	0		0	1.15	12.0876	0	12.0876	0.999988	0.164998	1.99442	0	10.2744	1.81313	0.0525809	0.298671	0.27197	1.15
0.3	0.5	0		0	1.16	12.1075	0	12.1075	0.999988	0.164998	1.99771	0	10.2914	1.81613	0.0526676	0.299163	0.272419	1.16
0.3	0.5	0		0	1.17	12.1275	0	12.1275	0.999988	0.164998	2.00101	0	10.3084	1.81912	0.0527545	0.299657	0.272868	1.17
0.3	0.5	0		0	1.18	12.1475	0	12.1475	0.999988	0.164998	2.00431	0	10.3254	1.82212	0.0528416	0.300151	0.273319	1.18
0.3	0.5	0		0	1.19	12.1675	0	12.1675	0.999988	0.164998	2.00762	0	10.3424	1.82513	0.0529288	0.300647	0.273769	1.19
0.3	0.5	0		0	1.2	12.1876	0	12.1876	0.999988	0.164998	2.01093	0	10.3595	1.82814	0.0530161	0.301143	0.274221	1.2
0.3	0.5	0		0	1.21	12.2077	0	12.2077	0.999988	0.164998	2.01425	0	10.3766	1.83116	0.0531036	0.30164	0.274674	1.21
0.3	0.5	0		0	1.22	12.2279	0	12.2279	0.999988	0.164998	2.01757	0	10.3937	1.83418	0.0531912	0.302137	0.275127	1.22
0.3	0.5	0		0	1.23	12.248	0	12.248	0.999988	0.164998	2.0209	0	10.4108	1.83721	0.053279	0.302636	0.275581	1.23
0.3	0.5	0		0	1.24	12.2682	0	12.2682	0.999988	0.164998	2.02424	0	10.428	1.84024	0.0533669	0.303135	0.276036	1.24
0.3	0.5	0		0	1.25	12.2885	0	12.2885	0.999988	0.164998	2.02758	0	10.4452	1.84327	0.0534549	0.303635	0.276491	1.25
0.3	0.5	0		0	1.26	12.3088	0	12.3088	0.999988	0.164998	2.03092	0	10.4624	1.84631	0.0535431	0.304136	0.276947	1.26
0.3	0.5	0		0	1.27	12.3291	0	12.3291	0.999988	0.164998	2.03427	0	10.4797	1.84936	0.0536315	0.304638	0.277404	1.27
0.3	0.5	0		0	1.28	12.3494	0	12.3494	0.999988	0.164998	2.03763	0	10.497	1.85241	0.05372	0.305141	0.277862	1.28
0.3	0.5	0		0	1.29	12.3698	0	12.3698	0.999988	0.164998	2.04099	0	10.5143	1.85547	0.0538086	0.305644	0.27832	1.29
0.3	0.5	0		0	1.3	12.3902	0	12.3902	0.999988	0.164998	2.04436	0	10.5317	1.85853	0.0538974	0.306149	0.27878	1.3
0.3	0.5	0		0	1.31	12.4106	0	12.4106	0.999988	0.164998	2.04773	0	10.549	1.8616	0.0539863	0.306654	0.27924	1.31
0.3	0.5	0		0	1.32	12.4311	0	12.4311	0.999988	0.164998	2.05111	0	10.5665	1.86467	0.0540754	0.30716	0.2797	1.32
0.3	0.5	0		0	1.33	12.4516	0	12.4516	0.999988	0.164998	2.05449	0	10.5839	1.86774	0.0541646	0.307666	0.280162	1.33
0.3	0.5	0		0	1.34	12.4722	0	12.4722	0.999988	0.164998	2.05788	0	10.6014	1.87083	0.054254	0.308174	0.280624	1.34
0.3	0.5	0		0	1.35	12.4928	0	12.4928	0.999988	0.164998	2.06128	0	10.6188	1.87391	0.0543435	0.308683	0.281087	1.35
0.3	0.5	0		0	1.36	12.5134	0	12.5134	0.999987	0.164998	2.06468	0	10.6364	1.87701	0.0544332	0.309192	0.281551	1.36
0.3	0.5	0		0	1.37	12.534	0	12.534	0.999987	0.164998	2.06809	0	10.6539	1.8801	0.054523	0.309702	0.282015	1.37
0.3	0.5	0		0	1.38	12.5547	0	12.5547	0.999987	0.164998	2.0715	0	10.6715	1.8832	0.0546129	0.310213	0.282481	1.38
0.3	0.5	0		0	1.39	12.5754	0	12.5754	0.999987	0.164998	2.07492	0	10.6891	1.88631	0.054703	0.310725	0.282947	1.39
0.3	0.5	0		0	1.4	12.5962	0	12.5962	0.999987	0.164998	2.07834	0	10.7067	1.88942	0.0547933	0.311238	0.283414	1.4
0.3	0.5	0		0	1.41	12.6169	0	12.6169	0.999987	0.164998	2.08177	0	10.7244	1.89254	0.0548837	0.311751	0.283881	1.41
0.3	0.5	0		0	1.42	12.6378	0	12.6378	0.999987	0.164998	2.0852	0	10.7421	1.89566	0.0549743	0.312265	0.28435	1.42
0.3	0.5	0		0	1.43	12.6586	0	12.6586	0.999987	0.164998	2.08864	0	10.7598	1.89879	0.055065	0.312781	0.284819	1.43
0.3	0.5	0		0	1.44	12.6795	0	12.6795	0.999987	0.164998	2.09209	0	10.7776	1.90193	0.0551558	0.313297	0.285289	1.44
0.3	0.5	0		0	1.45	12.7004	0	12.7004	0.999987	0.164998	2.09554	0	10.7954	1.90506	0.0552468	0.313814	0.285759	1.45
0.3	0.5	0		0	1.46	12.7214	0	12.7214	0.999987	0.164998	2.099	0	10.8132	1.90821	0.055338	0.314331	0.286231	1.46
0.3	0.5	0		0	1.47	12.7424	0	12.7424	0.999987	0.164998	2.10246	0	10.831	1.91136	0.0554293	0.31485	0.286703	1.47
0.3	0.5	0		0	1.48	12.7634	0	12.7634	0.999987	0.164998	2.10593	0	10.8489	1.91451	0.0555208	0.31537	0.287176	1.48
0.3	0.5	0		0	1.49	12.7845	0	12.7845	0.999987	0.164998	2.10941	0	10.8668	1.91767	0.0556124	0.31589	0.28765	1.49
0.3	0.5	0		0	1.5	12.8055	0	12.8055	0.999987	0.164998	2.11289	0	10.8847	1.92083	0.0557041	0.316411	0.288125	1.5
0.3	0.5	0		0	1.51	12.8267	0	12.8267	0.999987	0.164998	2.11637	0	10.9027	1.924	0.055796	0.316933	0.2886	1.51
0.3	0.5	0		0	1.52	12.8478	0	12.8478	0.999987	0.164998	2.11987	0	10.9207	1.92718	0.0558881	0.317456	0.289076	1.52
0.3	0.5	0		0	1.53	12.869	0	12.869	0.999987	0.164998	2.12336	0	10.9387	1.93036	0.0559803	0.31798	0.289553	1.53
0.3	0.5	0		0	1.54	12.8903	0	12.8903	0.999987	0.164998	2.12687	0	10.9567	1.93354	0.0560727	0.318505	0.290031	1.54
0.3	0.5	0		0	1.55	12.9115	0	12.9115	0.999987	0.164998	2.13038	0	10.9748	1.93673	0.0561652	0.31903	0.29051	1.55
0.3	0.5	0		0	1.56	12.9328	0	12.9328	0.999987	0.164998	2.13389	0	10.9929	1.93993	0.0562579	0.319556	0.290989	1.56
0.3	0.5	0		0	1.57	12.9542	0	12.9542	0.999987	0.164998	2.13741	0	11.0111	1.94313	0.0563507	0.320084	0.291469	1.57
0.3	0.5	0		0	1.58	12.9756	0	12.9756	0.999987	0.164998	2.14094	0	11.0292	1.94633	0.0564437	0.320612	0.29195	1.58
0.3	0.5	0		0	1.59	12.997	0	12.997	0.999987	0.164998	2.14447	0	11.0474	1.94954	0.0565368	0.321141	0.292432	1.59
0.3	0.5	0		0	1.6	13.0184	0	13.0184	0.999987	0.164998	2.14801	0	11.0656	1.95276	0.0566301	0.321671	0.292914	1.6
0.3	0.5	0		0	1.61	13.0399	0	13.0399	0.999987	0.164998	2.15155	0	11.0839	1.95598	0.0567235	0.322201	0.293398	1.61
0.3	0.5	0		0	1.62	13.0614	0	13.0614	0.999987	0.164998	2.1551	0	11.1022	1.95921	0.0568171	0.322733	0.293882	1.62
0.3	0.5	0		0	1.63	13.083	0	13.083	0.999987	0.164998	2.15866	0	11.1205	1.96244	0.0569109	0.323266	0.294367	1.63
0.3	0.5	0		0	1.64	13.1045	0	13.1045	0.999987	0.164998	2.16222	0	11.1389	1.96568	0.0570048	0.323799	0.294852	1.64
0.3	0.5	0		0	1.65	13.1262	0	13.1262	0.999987	0.164998	2.16579	0	11.1572	1.96892	0.0570988	0.324333	0.295339	1.65
0.3	0.5	0		0	1.66	13.1478	0	13.1478	0.999987	0.164998	2.16936	0	11.1756	1.97217	0.057193	0.324868	0.295826	1.66
0.3	0.5	0		0	1.67	13.1695	0	13.1695	0.999987	0.164998	2.17294	0	11.1941	1.97543	0.0572874	0.325404	0.296314	1.67
0.3	0.5	0		0	1.68	13.1912	0	13.1912	0.999987	0.164998	2.17653	0	11.2126	1.97869	0.0573819	0.325941	0.296803	1.68
0.3	0.5	0		0	1.69	13.213	0	13.213	0.999987	0.164998	2.18012	0	11.2311	1.98195	0.0574766	0.326479	0.297293	1.69
0.3	0.5	0		0	1.7	13.2348	0	13.2348	0.999987	0.164998	2.18372	0	11.2496	1.98522	0.0575714	0.327018	0.297783	1.7
0.3	0.5	0		0	1.71	13.2567	0	13.2567	0.999987	0.164998	2.18732	0	11.2682	1.9885	0.0576664	0.327557	0.298275	1.71
0.3	0.5	0		0	1.72	13.2785	0	13.2785	0.999987	0.164998	2.19093	0	11.2867	1.99178	0.0577616	0.328098	0.298767	1.72
0.3	0.5	0		0	1.73	13.3004	0	13.3004	0.999987	0.164998	2.19454	0	11.3054	1.99506	0.0578569	0.328639	0.29926	1.73
0.3	0.5	0		0	1.74	13.3224	0	13.3224	0.999987	0.164998	2.19816	0	11.324	1.99836	0.0579523	0.329181	0.299754	1.74
0.3	0.5	0		0	1.75	13.3444	0	13.3444	0.999987	0.164998	2.20179	0	11.3427	2.00165	0.058048	0.329724	0.300248	1.75
0.3	0.5	0		0	1.76	13.3664	0	13.3664	0.999987	0.164998	2.20542	0	11.3614	2.00496	0.0581437	0.330268	0.300743	1.76
0.3	0.5	0		0	1.77	13.3884	0	13.3884	0.999987	0.164998	2.20906	0	11.3802	2.00826	0.0582397	0.330813	0.30124	1.77
0.3	0.5	0		0	1.78	13.4105	0	13.4105	0.999987	0.164998	2.21271	0	11.3989	2.01158	0.0583358	0.331359	0.301737	1.78
0.3	0.5	0		0	1.79	13.4326	0	13.4326	0.999987	0.164998	2.21636	0	11.4178	2.0149	0.058432	0.331906	0.302235	1.79
0.3	0.5	0		0	1.8	13.4548	0	13.4548	0.999987	0.164998	2.22001	0	11.4366	2.01822	0.0585284	0.332454	0.302733	1.8
0.3	0.5	0		0	1.81	13.477	0	13.477	0.999987	0.164998	2.22368	0	11.4555	2.02155	0.058625	0.333002	0.303233	1.81
0.3	0.5	0		0	1.82	13.4992	0	13.4992	0.999987	0.164998	2.22735	0	11.4744	2.02489	0.0587217	0.333552	0.303733	1.82
0.3	0.5	0		0	1.83	13.5215	0	13.5215	0.999986	0.164998	2.23102	0	11.4933	2.02823	0.0588186	0.334102	0.304234	1.83
0.3	0.5	0		0	1.84	13.5438	0	13.5438	0.999986	0.164998	2.2347	0	11.5123	2.03158	0.0589157	0.334653	0.304736	1.84
0.3	0.5	0		0	1.85	13.5662	0	13.5662	0.999986	0.164998	2.23839	0	11.5313	2.03493	0.0590129	0.335205	0.305239	1.85
0.3	0.5	0		0	1.86	13.5886	0	13.5886	0.999986	0.164998	2.24208	0	11.5503	2.03828	0.0591103	0.335758	0.305743	1.86
0.3	0.5	0		0	1.87	13.611	0	13.611	0.999986	0.164998	2.24578	0	11.5693	2.04165	0.0592078	0.336312	0.306247	1.87
0.3	0.5	0		0	1.88	13.6334	0	13.6334	0.999986	0.164998	2.24949	0	11.5884	2.04502	0.0593055	0.336867	0.306752	1.88
0.3	0.5	0		0	1.89	13.6559	0	13.6559	0.999986	0.164998	2.2532	0	11.6075	2.04839	0.0594033	0.337423	0.307259	1.89
0.3	0.5	0		0	1.9	13.6785	0	13.6785	0.999986	0.164998	2.25692	0	11.6267	2.05177	0.0595013	0.33798	0.307766	1.9
0.3	0.5	0		0	1.91	13.701	0	13.701	0.999986	0.164998	2.26064	0	11.6459	2.05516	0.0595995	0.338538	0.308273	1.91
0.3	0.5	0		0	1.92	13.7236	0	13.7236	0.999986	0.164998	2.26437	0	11.6651	2.05855	0.0596979	0.339096	0.308782	1.92
0.3	0.5	0		0	1.93	13.7463	0	13.7463	0.999986	0.164998	2.26811	0	11.6843	2.06194	0.0597964	0.339656	0.309292	1.93
0.3	0.5	0		0	1.94	13.769	0	13.769	0.999986	0.164998	2.27185	0	11.7036	2.06535	0.059895	0.340216	0.309802	1.94
0.3	0.5	0		0	1.95	13.7917	0	13.7917	0.999986	0.164998	2.2756	0	11.7229	2.06875	0.0599938	0.340777	0.310313	1.95
0.3	0.5	0		0	1.96	13.8144	0	13.8144	0.999986	0.164998	2.27935	0	11.7423	2.07217	0.0600928	0.34134	0.310825	1.96
0.3	0.5	0		0	1.97	13.8372	0	13.8372	0.999986	0.164998	2.28311	0	11.7617	2.07559	0.060192	0.341903	0.311338	1.97
0.3	0.5	0		0	1.98	13.8601	0	13.8601	0.999986	0.164998	2.28688	0	11.7811	2.07901	0.0602913	0.342467	0.311852	1.98
0.3	0.5	0		0	1.99	13.8829	0	13.8829	0.999986	0.164998	2.29065	0	11.8005	2.08244	0.0603908	0.343032	0.312366	1.99
0.3	0.5	0		0	2	13.9058	0	13.9058	0.999986	0.164998	2.29443	0	11.82	2.08588	0.0604904	0.343598	0.312882	2
0.3	0.5	0		0	2.01	13.9288	0	13.9288	0.999986	0.164998	2.29822	0	11.8395	2.08932	0.0605902	0.344165	0.313398	2.01
0.3	0.5	0		0	2.02	13.9518	0	13.9518	0.999986	0.164998	2.30201	0	11.859	2.09277	0.0606902	0.344733	0.313915	2.02
0.3	0.5	0		0	2.03	13.9748	0	13.9748	0.999986	0.164998	2.30581	0	11.8786	2.09622	0.0607903	0.345302	0.314433	2.03
0.3	0.5	0		0	2.04	13.9978	0	13.9978	0.999986	0.164998	2.30961	0	11.8982	2.09968	0.0608906	0.345871	0.314952	2.04
0.3	0.5	0		0	2.05	14.0209	0	14.0209	0.999986	0.164998	2.31342	0	11.9178	2.10314	0.0609911	0.346442	0.315471	2.05
0.3	0.5	0		0	2.06	14.0441	0	14.0441	0.999986	0.164998	2.31724	0	11.9375	2.10661	0.0610917	0.347014	0.315992	2.06
0.3	0.5	0		0	2.07	14.0673	0	14.0673	0.999986	0.164998	2.32106	0	11.9572	2.11009	0.0611925	0.347586	0.316513	2.07
0.3	0.5	0		0	2.08	14.0905	0	14.0905	0.999986	0.164998	2.32489	0	11.9769	2.11357	0.0612935	0.34816	0.317035	2.08
0.3	0.5	0		0	2.09	14.1137	0	14.1137	0.999986	0.164998	2.32873	0	11.9967	2.11706	0.0613946	0.348734	0.317559	2.09
0.3	0.5	0		0	2.1	14.137	0	14.137	0.999986	0.164998	2.33257	0	12.0164	2.12055	0.0614959	0.349309	0.318082	2.1
0.3	0.5	0		0	2.11	14.1603	0	14.1603	0.999986	0.164998	2.33642	0	12.0363	2.12405	0.0615974	0.349886	0.318607	2.11
0.3	0.5	0		0	2.12	14.1837	0	14.1837	0.999986	0.164998	2.34028	0	12.0561	2.12755	0.061699	0.350463	0.319133	2.12
0.3	0.5	0		0	2.13	14.2071	0	14.2071	0.999986	0.164998	2.34414	0	12.076	2.13106	0.0618008	0.351041	0.31966	2.13
0.3	0.5	0		0	2.14	14.2305	0	14.2305	0.999986	0.164998	2.348	0	12.096	2.13458	0.0619028	0.351621	0.320187	2.14
0.3	0.5	0		0	2.15	14.254	0	14.254	0.999986	0.164998	2.35188	0	12.1159	2.1381	0.062005	0.352201	0.320715	2.15
0.3	0.5	0		0	2.16	14.2775	0	14.2775	0.999986	0.164998	2.35576	0	12.1359	2.14163	0.0621073	0.352782	0.321244	2.16
0.3	0.5	0		0	2.17	14.3011	0	14.3011	0.999986	0.164998	2.35965	0	12.1559	2.14516	0.0622097	0.353364	0.321775	2.17
0.3	0.5	0		0	2.18	14.3247	0	14.3247	0.999986	0.164998	2.36354	0	12.176	2.1487	0.0623124	0.353947	0.322305	2.18
0.3	0.5	0		0	2.19	14.3483	0	14.3483	0.999986	0.164998	2.36744	0	12.1961	2.15225	0.0624152	0.354531	0.322837	2.19
0.3	0.5	0		0	2.2	14.372	0	14.372	0.999986	0.164998	2.37135	0	12.2162	2.1558	0.0625182	0.355116	0.32337	2.2
0.3	0.5	0		0	2.21	14.3957	0	14.3957	0.999986	0.164998	2.37526	0	12.2364	2.15936	0.0626213	0.355702	0.323903	2.21
0.3	0.5	0		0	2.22	14.4195	0	14.4195	0.999986	0.164998	2.37918	0	12.2565	2.16292	0.0627247	0.356289	0.324438	2.22
0.3	0.5	0		0	2.23	14.4433	0	14.4433	0.999986	0.164998	2.3831	0	12.2768	2.16649	0.0628282	0.356877	0.324973	2.23
0.3	0.5	0		0	2.24	14.4671	0	14.4671	0.999986	0.164998	2.38703	0	12.297	2.17006	0.0629318	0.357465	0.325509	2.24
0.3	0.5	0		0	2.25	14.491	0	14.491	0.999986	0.164998	2.39097	0	12.3173	2.17364	0.0630357	0.358055	0.326046	2.25
0.3	0.5	0		0	2.26	14.5149	0	14.5149	0.999985	0.164998	2.39492	0	12.3376	2.17723	0.0631397	0.358646	0.326584	2.26
0.3	0.5	0		0	2.27	14.5388	0	14.5388	0.999985	0.164998	2.39887	0	12.358	2.18082	0.0632438	0.359238	0.327123	2.27
0.3	0.5	0		0	2.28	14.5628	0	14.5628	0.999985	0.164998	2.40283	0	12.3784	2.18442	0.0633482	0.35983	0.327663	2.28
0.3	0.5	0		0	2.29	14.5868	0	14.5868	0.999985	0.164998	2.40679	0	12.3988	2.18802	0.0634527	0.360424	0.328204	2.29
0.3	0.5	0		0	2.3	14.6109	0	14.6109	0.999985	0.164998	2.41076	0	12.4193	2.19163	0.0635574	0.361019	0.328745	2.3
0.3	0.5	0		0	2.31	14.635	0	14.635	0.999985	0.164998	2.41474	0	12.4398	2.19525	0.0636623	0.361614	0.329288	2.31
0.3	0.5	0		0	2.32	14.6592	0	14.6592	0.999985	0.164998	2.41872	0	12.4603	2.19887	0.0637673	0.362211	0.329831	2.32
0.3	0.5	0		0	2.33	14.6833	0	14.6833	0.999985	0.164998	2.42272	0	12.4808	2.2025	0.0638725	0.362809	0.330375	2.33
0.3	0.5	0		0	2.34	14.7076	0	14.7076	0.999985	0.164998	2.42671	0	12.5014	2.20614	0.0639779	0.363407	0.33092	2.34
0.3	0.5	0		0	2.35	14.7318	0	14.7318	0.999985	0.164998	2.43072	0	12.5221	2.20978	0.0640835	0.364007	0.331466	2.35
0.3	0.5	0		0	2.36	14.7561	0	14.7561	0.999985	0.164998	2.43473	0	12.5427	2.21342	0.0641892	0.364608	0.332013	2.36
0.3	0.5	0		0	2.37	14.7805	0	14.7805	0.999985	0.164998	2.43874	0	12.5634	2.21707	0.0642951	0.365209	0.332561	2.37
0.3	0.5	0		0	2.38	14.8049	0	14.8049	0.999985	0.164998	2.44277	0	12.5841	2.22073	0.0644012	0.365812	0.33311	2.38
0.3	0.5	0		0	2.39	14.8293	0	14.8293	0.999985	0.164998	2.4468	0	12.6049	2.2244	0.0645075	0.366415	0.333659	2.39
0.3	0.5	0		0	2.4	14.8538	0	14.8538	0.999985	0.164998	2.45084	0	12.6257	2.22807	0.0646139	0.36702	0.33421	2.4
0.3	0.5	0		0	2.41	14.8783	0	14.8783	0.999985	0.164998	2.45488	0	12.6465	2.23174	0.0647205	0.367625	0.334761	2.41
0.3	0.5	0		0	2.42	14.9028	0	14.9028	0.999985	0.164998	2.45893	0	12.6674	2.23542	0.0648273	0.368232	0.335314	2.42
0.3	0.5	0		0	2.43	14.9274	0	14.9274	0.999985	0.164998	2.46299	0	12.6883	2.23911	0.0649343	0.36884	0.335867	2.43
0.3	0.5	0		0	2.44	14.952	0	14.952	0.999985	0.164998	2.46705	0	12.7092	2.24281	0.0650414	0.369448	0.336421	2.44
0.3	0.5	0		0	2.45	14.9767	0	14.9767	0.999985	0.164998	2.47112	0	12.7302	2.24651	0.0651487	0.370058	0.336976	2.45
0.3	0.5	0		0	2.46	15.0014	0	15.0014	0.999985	0.164998	2.4752	0	12.7512	2.25021	0.0652562	0.370668	0.337532	2.46
0.3	0.5	0		0	2.47	15.0262	0	15.0262	0.999985	0.164998	2.47928	0	12.7723	2.25393	0.0653639	0.37128	0.338089	2.47
0.3	0.5	0		0	2.48	15.051	0	15.051	0.999985	0.164998	2.48337	0	12.7933	2.25765	0.0654717	0.371892	0.338647	2.48
0.3	0.5	0		0	2.49	15.0758	0	15.0758	0.999985	0.164998	2.48747	0	12.8144	2.26137	0.0655798	0.372506	0.339206	2.49
0.3	0.5	0		0	2.5	15.1007	0	15.1007	0.999985	0.164998	2.49158	0	12.8356	2.2651	0.065688	0.373121	0.339765	2.5
0.3	0.5	0		0	2.51	15.1256	0	15.1256	0.999985	0.164998	2.49569	0	12.8568	2.26884	0.0657964	0.373736	0.340326	2.51
0.3	0.5	0		0	2.52	15.1506	0	15.1506	0.999985	0.164998	2.4998	0	12.878	2.27258	0.0659049	0.374353	0.340888	2.52
0.3	0.5	0		0	2.53	15.1756	0	15.1756	0.999985	0.164997	2.50393	0	12.8992	2.27633	0.0660137	0.374971	0.34145	2.53
0.3	0.5	0		0	2.54	15.2006	0	15.2006	0.999985	0.164997	2.50806	0	12.9205	2.28009	0.0661226	0.375589	0.342013	2.54
0.3	0.5	0		0	2.55	15.2257	0	15.2257	0.999985	0.164997	2.5122	0	12.9418	2.28385	0.0662317	0.376209	0.342578	2.55
0.3	0.5	0		0	2.56	15.2508	0	15.2508	0.999985	0.164997	2.51634	0	12.9632	2.28762	0.066341	0.37683	0.343143	2.56
0.3	0.5	0		0	2.57	15.276	0	15.276	0.999985	0.164997	2.52049	0	12.9846	2.29139	0.0664504	0.377451	0.343709	2.57
0.3	0.5	0		0	2.58	15.3012	0	15.3012	0.999985	0.164997	2.52465	0	13.006	2.29517	0.0665601	0.378074	0.344276	2.58
0.3	0.5	0		0	2.59	15.3264	0	15.3264	0.999985	0.164997	2.52882	0	13.0274	2.29896	0.0666699	0.378698	0.344844	2.59
0.3	0.5	0		0	2.6	15.3517	0	15.3517	0.999985	0.164997	2.53299	0	13.0489	2.30275	0.0667799	0.379323	0.345413	2.6
0.3	0.5	0		0	2.61	15.377	0	15.377	0.999985	0.164997	2.53717	0	13.0705	2.30655	0.0668901	0.379949	0.345983	2.61
0.3	0.5	0		0	2.62	15.4024	0	15.4024	0.999985	0.164997	2.54136	0	13.092	2.31036	0.0670004	0.380576	0.346554	2.62
0.3	0.5	0		0	2.63	15.4278	0	15.4278	0.999985	0.164997	2.54555	0	13.1136	2.31417	0.067111	0.381204	0.347126	2.63
0.3	0.5	0		0	2.64	15.4533	0	15.4533	0.999985	0.164997	2.54975	0	13.1353	2.31799	0.0672217	0.381833	0.347699	2.64
0.3	0.5	0		0	2.65	15.4788	0	15.4788	0.999985	0.164997	2.55396	0	13.157	2.32182	0.0673326	0.382463	0.348272	2.65
0.3	0.5	0		0	2.66	15.5043	0	15.5043	0.999984	0.164997	2.55817	0	13.1787	2.32565	0.0674437	0.383094	0.348847	2.66
0.3	0.5	0		0	2.67	15.5299	0	15.5299	0.999984	0.164997	2.56239	0	13.2004	2.32948	0.067555	0.383726	0.349423	2.67
0.3	0.5	0		0	2.68	15.5555	0	15.5555	0.999984	0.164997	2.56662	0	13.2222	2.33333	0.0676665	0.384359	0.349999	2.68
0.3	0.5	0		0	2.69	15.5812	0	15.5812	0.999984	0.164997	2.57085	0	13.244	2.33718	0.0677781	0.384993	0.350577	2.69
0.3	0.5	0		0	2.7	15.6069	0	15.6069	0.999984	0.164997	2.5751	0	13.2659	2.34103	0.06789	0.385628	0.351155	2.7
0.3	0.5	0		0	2.71	15.6326	0	15.6326	0.999984	0.164997	2.57935	0	13.2877	2.3449	0.068002	0.386264	0.351734	2.71
0.3	0.5	0		0	2.72	15.6584	0	15.6584	0.999984	0.164997	2.5836	0	13.3097	2.34876	0.0681142	0.386902	0.352315	2.72
0.3	0.5	0		0	2.73	15.6843	0	15.6843	0.999984	0.164997	2.58786	0	13.3316	2.35264	0.0682266	0.38754	0.352896	2.73
0.3	0.5	0		0	2.74	15.7101	0	15.7101	0.999984	0.164997	2.59213	0	13.3536	2.35652	0.0683391	0.38818	0.353478	2.74
0.3	0.5	0		0	2.75	15.7361	0	15.7361	0.999984	0.164997	2.59641	0	13.3757	2.36041	0.0684519	0.38882	0.354062	2.75
0.3	0.5	0		0	2.76	15.762	0	15.762	0.999984	0.164997	2.60069	0	13.3977	2.3643	0.0685648	0.389462	0.354646	2.76
0.3	0.5	0		0	2.77	15.788	0	15.788	0.999984	0.164997	2.60499	0	13.4198	2.36821	0.068678	0.390104	0.355231	2.77
0.3	0.5	0		0	2.78	15.8141	0	15.8141	0.999984	0.164997	2.60928	0	13.442	2.37211	0.0687913	0.390748	0.355817	2.78
0.3	0.5	0		0	2.79	15.8402	0	15.8402	0.999984	0.164997	2.61359	0	13.4642	2.37603	0.0689048	0.391393	0.356404	2.79
0.3	0.5	0		0	2.8	15.8663	0	15.8663	0.999984	0.164997	2.6179	0	13.4864	2.37995	0.0690185	0.392038	0.356992	2.8
0.3	0.5	0		0	2.81	15.8925	0	15.8925	0.999984	0.164997	2.62222	0	13.5086	2.38387	0.0691324	0.392685	0.357581	2.81
0.3	0.5	0		0	2.82	15.9187	0	15.9187	0.999984	0.164997	2.62655	0	13.5309	2.38781	0.0692464	0.393333	0.358171	2.82
0.3	0.5	0		0	2.83	15.945	0	15.945	0.999984	0.164997	2.63088	0	13.5532	2.39175	0.0693607	0.393982	0.358762	2.83
0.3	0.5	0		0	2.84	15.9713	0	15.9713	0.999984	0.164997	2.63522	0	13.5756	2.39569	0.0694751	0.394632	0.359354	2.84
0.3	0.5	0		0	2.85	15.9976	0	15.9976	0.999984	0.164997	2.63957	0	13.598	2.39965	0.0695898	0.395283	0.359947	2.85
0.3	0.5	0		0	2.86	16.024	0	16.024	0.999984	0.164997	2.64392	0	13.6204	2.40361	0.0697046	0.395935	0.360541	2.86
0.3	0.5	0		0	2.87	16.0505	0	16.0505	0.999984	0.164997	2.64829	0	13.6429	2.40757	0.0698196	0.396589	0.361136	2.87
0.3	0.5	0		0	2.88	16.077	0	16.077	0.999984	0.164997	2.65266	0	13.6654	2.41154	0.0699348	0.397243	0.361732	2.88
0.3	0.5	0		0	2.89	16.1035	0	16.1035	0.999984	0.164997	2.65703	0	13.688	2.41552	0.0700502	0.397898	0.362329	2.89
0.3	0.5	0		0	2.9	16.1301	0	16.1301	0.999984	0.164997	2.66142	0	13.7106	2.41951	0.0701658	0.398555	0.362926	2.9
0.3	0.5	0		0	2.91	16.1567	0	16.1567	0.999984	0.164997	2.66581	0	13.7332	2.4235	0.0702815	0.399213	0.363525	2.91
0.3	0.5	0		0	2.92	16.1833	0	16.1833	0.999984	0.164997	2.67021	0	13.7558	2.4275	0.0703975	0.399871	0.364125	2.92
0.3	0.5	0		0	2.93	16.21	0	16.21	0.999984	0.164997	2.67461	0	13.7785	2.43151	0.0705137	0.400531	0.364726	2.93
0.3	0.5	0		0	2.94	16.2368	0	16.2368	0.999984	0.164997	2.67903	0	13.8013	2.43552	0.07063	0.401192	0.365328	2.94
0.3	0.5	0		0	2.95	16.2636	0	16.2636	0.999984	0.164997	2.68345	0	13.824	2.43954	0.0707465	0.401854	0.36593	2.95
0.3	0.5	0		0	2.96	16.2904	0	16.2904	0.999984	0.164997	2.68787	0	13.8468	2.44356	0.0708633	0.402517	0.366534	2.96
0.3	0.5	0		0	2.97	16.3173	0	16.3173	0.999984	0.164997	2.69231	0	13.8697	2.44759	0.0709802	0.403181	0.367139	2.97
0.3	0.5	0		0	2.98	16.3442	0	16.3442	0.999984	0.164997	2.69675	0	13.8926	2.45163	0.0710973	0.403846	0.367745	2.98
0.3	0.5	0		0	2.99	16.3712	0	16.3712	0.999984	0.164997	2.7012	0	13.9155	2.45568	0.0712146	0.404513	0.368351	2.99
0.3	0.5	0		0	3	16.3982	0	16.3982	0.999984	0.164997	2.70566	0	13.9385	2.45973	0.0713321	0.40518	0.368959	3
0.3	0.5	0		0	3.01	16.4252	0	16.4252	0.999984	0.164997	2.71012	0	13.9615	2.46379	0.0714498	0.405848	0.369568	3.01
0.3	0.5	0		0	3.02	16.4523	0	16.4523	0.999984	0.164997	2.71459	0	13.9845	2.46785	0.0715677	0.406518	0.370178	3.02
0.3	0.5	0		0	3.03	16.4795	0	16.4795	0.999984	0.164997	2.71907	0	14.0076	2.47192	0.0716858	0.407189	0.370789	3.03
0.3	0.5	0		0	3.04	16.5067	0	16.5067	0.999983	0.164997	2.72356	0	14.0307	2.476	0.0718041	0.407861	0.3714	3.04
0.3	0.5	0		0	3.05	16.5339	0	16.5339	0.999983	0.164997	2.72805	0	14.0538	2.48009	0.0719225	0.408534	0.372013	3.05
0.3	0.5	0		0	3.06	16.5612	0	16.5612	0.999983	0.164997	2.73255	0	14.077	2.48418	0.0720412	0.409208	0.372627	3.06
0.3	0.5	0		0	3.07	16.5885	0	16.5885	0.999983	0.164997	2.73706	0	14.1002	2.48828	0.0721601	0.409883	0.373242	3.07
0.3	0.5	0		0	3.08	16.6159	0	16.6159	0.999983	0.164997	2.74158	0	14.1235	2.49238	0.0722791	0.410559	0.373858	3.08
0.3	0.5	0		0	3.09	16.6433	0	16.6433	0.999983	0.164997	2.7461	0	14.1468	2.4965	0.0723984	0.411237	0.374474	3.09
0.3	0.5	0		0	3.1	16.6708	0	16.6708	0.999983	0.164997	2.75063	0	14.1702	2.50062	0.0725179	0.411915	0.375092	3.1
0.3	0.5	0		0	3.11	16.6983	0	16.6983	0.999983	0.164997	2.75517	0	14.1935	2.50474	0.0726375	0.412595	0.375711	3.11
0.3	0.5	0		0	3.12	16.7258	0	16.7258	0.999983	0.164997	2.75972	0	14.217	2.50887	0.0727574	0.413275	0.376331	3.12
0.3	0.5	0		0	3.13	16.7534	0	16.7534	0.999983	0.164997	2.76427	0	14.2404	2.51301	0.0728774	0.413957	0.376952	3.13
0.3	0.5	0		0	3.14	16.7811	0	16.7811	0.999983	0.164997	2.76883	0	14.2639	2.51716	0.0729976	0.41464	0.377574	3.14
0.3	0.5	0		0	3.15	16.8088	0	16.8088	0.999983	0.164997	2.7734	0	14.2874	2.52131	0.0731181	0.415324	0.378197	3.15
0.3	0.5	0		0	3.16	16.8365	0	16.8365	0.999983	0.164997	2.77797	0	14.311	2.52547	0.0732387	0.41601	0.378821	3.16
0.3	0.5	0		0	3.17	16.8643	0	16.8643	0.999983	0.164997	2.78256	0	14.3346	2.52964	0.0733596	0.416696	0.379446	3.17
0.3	0.5	0		0	3.18	16.8921	0	16.8921	0.999983	0.164997	2.78715	0	14.3583	2.53381	0.0734806	0.417384	0.380072	3.18
0.3	0.5	0		0	3.19	16.92	0	16.92	0.999983	0.164997	2.79175	0	14.382	2.538	0.0736019	0.418072	0.380699	3.19
0.3	0.5	0		0	3.2	16.9479	0	16.9479	0.999983	0.164997	2.79635	0	14.4057	2.54218	0.0737233	0.418762	0.381327	3.2
0.3	0.5	0		0	3.21	16.9758	0	16.9758	0.999983	0.164997	2.80097	0	14.4295	2.54638	0.0738449	0.419453	0.381957	3.21
0.3	0.5	0		0	3.22	17.0039	0	17.0039	0.999983	0.164997	2.80559	0	14.4533	2.55058	0.0739668	0.420145	0.382587	3.22
0.3	0.5	0		0	3.23	17.0319	0	17.0319	0.999983	0.164997	2.81022	0	14.4771	2.55479	0.0740888	0.420838	0.383218	3.23
0.3	0.5	0		0	3.24	17.06	0	17.06	0.999983	0.164997	2.81485	0	14.501	2.559	0.0742111	0.421533	0.38385	3.24
0.3	0.5	0		0	3.25	17.0882	0	17.0882	0.999983	0.164997	2.8195	0	14.5249	2.56322	0.0743335	0.422228	0.384484	3.25
0.3	0.5	0		0	3.26	17.1164	0	17.1164	0.999983	0.164997	2.82415	0	14.5489	2.56745	0.0744562	0.422925	0.385118	3.26
0.3	0.5	0		0	3.27	17.1446	0	17.1446	0.999983	0.164997	2.82881	0	14.5729	2.57169	0.074579	0.423623	0.385754	3.27
0.3	0.5	0		0	3.28	17.1729	0	17.1729	0.999983	0.164997	2.83348	0	14.597	2.57593	0.0747021	0.424322	0.38639	3.28
0.3	0.5	0		0	3.29	17.2012	0	17.2012	0.999983	0.164997	2.83815	0	14.621	2.58018	0.0748253	0.425022	0.387028	3.29
0.3	0.5	0		0	3.3	17.2296	0	17.2296	0.999983	0.164997	2.84284	0	14.6452	2.58444	0.0749488	0.425723	0.387666	3.3
0.3	0.5	0		0	3.31	17.258	0	17.258	0.999983	0.164997	2.84753	0	14.6693	2.58871	0.0750724	0.426425	0.388306	3.31
0.3	0.5	0		0	3.32	17.2865	0	17.2865	0.999983	0.164997	2.85222	0	14.6935	2.59298	0.0751963	0.427129	0.388946	3.32
0.3	0.5	0		0	3.33	17.315	0	17.315	0.999983	0.164997	2.85693	0	14.7178	2.59725	0.0753204	0.427834	0.389588	3.33
0.3	0.5	0		0	3.34	17.3436	0	17.3436	0.999983	0.164997	2.86164	0	14.7421	2.60154	0.0754447	0.42854	0.390231	3.34
0.3	0.5	0		0	3.35	17.3722	0	17.3722	0.999983	0.164997	2.86637	0	14.7664	2.60583	0.0755691	0.429247	0.390875	3.35
0.3	0.5	0		0	3.36	17.4009	0	17.4009	0.999983	0.164997	2.8711	0	14.7907	2.61013	0.0756938	0.429955	0.39152	3.36
0.3	0.5	0		0	3.37	17.4296	0	17.4296	0.999983	0.164997	2.87583	0	14.8152	2.61444	0.0758187	0.430664	0.392166	3.37
0.3	0.5	0		0	3.38	17.4584	0	17.4584	0.999983	0.164997	2.88058	0	14.8396	2.61875	0.0759438	0.431375	0.392813	3.38
0.3	0.5	0		0	3.39	17.4872	0	17.4872	0.999983	0.164997	2.88533	0	14.8641	2.62307	0.0760691	0.432087	0.393461	3.39
0.3	0.5	0		0	3.4	17.516	0	17.516	0.999982	0.164997	2.89009	0	14.8886	2.6274	0.0761946	0.4328	0.39411	3.4
0.3	0.5	0		0	3.41	17.5449	0	17.5449	0.999982	0.164997	2.89486	0	14.9132	2.63174	0.0763204	0.433514	0.39476	3.41
0.3	0.5	0		0	3.42	17.5739	0	17.5739	0.999982	0.164997	2.89964	0	14.9378	2.63608	0.0764463	0.434229	0.395412	3.42
0.3	0.5	0		0	3.43	17.6029	0	17.6029	0.999982	0.164997	2.90442	0	14.9624	2.64043	0.0765724	0.434945	0.396064	3.43
0.3	0.5	0		0	3.44	17.6319	0	17.6319	0.999982	0.164997	2.90921	0	14.9871	2.64478	0.0766988	0.435663	0.396718	3.44
0.3	0.5	0		0	3.45	17.661	0	17.661	0.999982	0.164997	2.91401	0	15.0118	2.64915	0.0768253	0.436382	0.397372	3.45
0.3	0.5	0		0	3.46	17.6901	0	17.6901	0.999982	0.164997	2.91882	0	15.0366	2.65352	0.0769521	0.437102	0.398028	3.46
0.3	0.5	0		0	3.47	17.7193	0	17.7193	0.999982	0.164997	2.92364	0	15.0614	2.6579	0.077079	0.437823	0.398685	3.47
0.3	0.5	0		0	3.48	17.7486	0	17.7486	0.999982	0.164997	2.92846	0	15.0863	2.66228	0.0772062	0.438545	0.399343	3.48
0.3	0.5	0		0	3.49	17.7778	0	17.7778	0.999982	0.164997	2.93329	0	15.1112	2.66668	0.0773336	0.439269	0.400001	3.49
0.3	0.5	0		0	3.5	17.8072	0	17.8072	0.999982	0.164997	2.93813	0	15.1361	2.67108	0.0774612	0.439994	0.400661	3.5
0.3	0.5	0		0	3.51	17.8366	0	17.8366	0.999982	0.164997	2.94298	0	15.1611	2.67548	0.077589	0.44072	0.401322	3.51
0.3	0.5	0		0	3.52	17.866	0	17.866	0.999982	0.164997	2.94783	0	15.1861	2.6799	0.077717	0.441447	0.401985	3.52
0.3	0.5	0		0	3.53	17.8955	0	17.8955	0.999982	0.164997	2.9527	0	15.2111	2.68432	0.0778453	0.442175	0.402648	3.53
0.3	0.5	0		0	3.54	17.925	0	17.925	0.999982	0.164997	2.95757	0	15.2362	2.68875	0.0779737	0.442905	0.403312	3.54
0.3	0.5	0		0	3.55	17.9546	0	17.9546	0.999982	0.164997	2.96245	0	15.2614	2.69318	0.0781024	0.443636	0.403978	3.55
0.3	0.5	0		0	3.56	17.9842	0	17.9842	0.999982	0.164997	2.96734	0	15.2866	2.69763	0.0782312	0.444368	0.404644	3.56
0.3	0.5	0		0	3.57	18.0139	0	18.0139	0.999982	0.164997	2.97223	0	15.3118	2.70208	0.0783603	0.445101	0.405312	3.57
0.3	0.5	0		0	3.58	18.0436	0	18.0436	0.999982	0.164997	2.97714	0	15.337	2.70654	0.0784896	0.445835	0.405981	3.58
0.3	0.5	0		0	3.59	18.0734	0	18.0734	0.999982	0.164997	2.98205	0	15.3624	2.711	0.0786191	0.446571	0.406651	3.59
0.3	0.5	0		0	3.6	18.1032	0	18.1032	0.999982	0.164997	2.98697	0	15.3877	2.71548	0.0787488	0.447308	0.407322	3.6
0.3	0.5	0		0	3.61	18.133	0	18.133	0.999982	0.164997	2.9919	0	15.4131	2.71996	0.0788788	0.448046	0.407994	3.61
0.3	0.5	0		0	3.62	18.163	0	18.163	0.999982	0.164997	2.99684	0	15.4385	2.72444	0.0790089	0.448785	0.408667	3.62
0.3	0.5	0		0	3.63	18.1929	0	18.1929	0.999982	0.164997	3.00178	0	15.464	2.72894	0.0791393	0.449525	0.409341	3.63
0.3	0.5	0		0	3.64	18.223	0	18.223	0.999982	0.164997	3.00673	0	15.4895	2.73344	0.0792698	0.450267	0.410016	3.64
0.3	0.5	0		0	3.65	18.253	0	18.253	0.999982	0.164997	3.01169	0	15.5151	2.73795	0.0794006	0.45101	0.410693	3.65
0.3	0.5	0		0	3.66	18.2831	0	18.2831	0.999982	0.164997	3.01666	0	15.5407	2.74247	0.0795316	0.451754	0.411371	3.66
0.3	0.5	0		0	3.67	18.3133	0	18.3133	0.999982	0.164997	3.02164	0	15.5663	2.747	0.0796629	0.452499	0.412049	3.67
0.3	0.5	0		0	3.68	18.3435	0	18.3435	0.999982	0.164997	3.02663	0	15.592	2.75153	0.0797943	0.453246	0.412729	3.68
0.3	0.5	0		0	3.69	18.3738	0	18.3738	0.999982	0.164997	3.03162	0	15.6177	2.75607	0.079926	0.453994	0.41341	3.69
0.3	0.5	0		0	3.7	18.4041	0	18.4041	0.999982	0.164997	3.03662	0	15.6435	2.76062	0.0800578	0.454743	0.414092	3.7
0.3	0.5	0		0	3.71	18.4345	0	18.4345	0.999982	0.164997	3.04163	0	15.6693	2.76517	0.0801899	0.455493	0.414776	3.71
0.3	0.5	0		0	3.72	18.4649	0	18.4649	0.999982	0.164997	3.04665	0	15.6952	2.76973	0.0803222	0.456245	0.41546	3.72
0.3	0.5	0		0	3.73	18.4954	0	18.4954	0.999982	0.164997	3.05168	0	15.721	2.7743	0.0804548	0.456997	0.416145	3.73
0.3	0.5	0		0	3.74	18.5259	0	18.5259	0.999981	0.164997	3.05671	0	15.747	2.77888	0.0805875	0.457751	0.416832	3.74
0.3	0.5	0		0	3.75	18.5564	0	18.5564	0.999981	0.164997	3.06175	0	15.773	2.78347	0.0807205	0.458507	0.41752	3.75
0.3	0.5	0		0	3.76	18.5871	0	18.5871	0.999981	0.164997	3.06681	0	15.799	2.78806	0.0808537	0.459263	0.418209	3.76
0.3	0.5	0		0	3.77	18.6177	0	18.6177	0.999981	0.164997	3.07187	0	15.8251	2.79266	0.0809871	0.460021	0.418899	3.77
0.3	0.5	0		0	3.78	18.6484	0	18.6484	0.999981	0.164997	3.07694	0	15.8512	2.79727	0.0811207	0.46078	0.41959	3.78
0.3	0.5	0		0	3.79	18.6792	0	18.6792	0.999981	0.164997	3.08201	0	15.8773	2.80188	0.0812546	0.46154	0.420282	3.79
0.3	0.5	0		0	3.8	18.71	0	18.71	0.999981	0.164997	3.0871	0	15.9035	2.8065	0.0813886	0.462302	0.420976	3.8
0.3	0.5	0		0	3.81	18.7409	0	18.7409	0.999981	0.164997	3.09219	0	15.9298	2.81113	0.0815229	0.463065	0.42167	3.81
0.3	0.5	0		0	3.82	18.7718	0	18.7718	0.999981	0.164997	3.09729	0	15.956	2.81577	0.0816574	0.463829	0.422366	3.82
0.3	0.5	0		0	3.83	18.8028	0	18.8028	0.999981	0.164997	3.1024	0	15.9824	2.82042	0.0817922	0.464594	0.423063	3.83
0.3	0.5	0		0	3.84	18.8338	0	18.8338	0.999981	0.164997	3.10752	0	16.0087	2.82507	0.0819271	0.46536	0.423761	3.84
0.3	0.5	0		0	3.85	18.8649	0	18.8649	0.999981	0.164997	3.11265	0	16.0352	2.82973	0.0820623	0.466128	0.42446	3.85
0.3	0.5	0		0	3.86	18.896	0	18.896	0.999981	0.164997	3.11778	0	16.0616	2.8344	0.0821977	0.466897	0.42516	3.86
0.3	0.5	0		0	3.87	18.9272	0	18.9272	0.999981	0.164997	3.12293	0	16.0881	2.83908	0.0823333	0.467668	0.425862	3.87
0.3	0.5	0		0	3.88	18.9584	0	18.9584	0.999981	0.164997	3.12808	0	16.1147	2.84376	0.0824692	0.468439	0.426565	3.88
0.3	0.5	0		0	3.89	18.9897	0	18.9897	0.999981	0.164997	3.13324	0	16.1413	2.84846	0.0826052	0.469212	0.427268	3.89
0.3	0.5	0		0	3.9	19.021	0	19.021	0.999981	0.164997	3.13841	0	16.1679	2.85316	0.0827415	0.469986	0.427973	3.9
0.3	0.5	0		0	3.91	19.0524	0	19.0524	0.999981	0.164997	3.14359	0	16.1946	2.85786	0.082878	0.470762	0.42868	3.91
0.3	0.5	0		0	3.92	19.0839	0	19.0839	0.999981	0.164997	3.14878	0	16.2213	2.86258	0.0830148	0.471539	0.429387	3.92
0.3	0.5	0		0	3.93	19.1153	0	19.1153	0.999981	0.164997	3.15397	0	16.248	2.8673	0.0831518	0.472317	0.430095	3.93
0.3	0.5	0		0	3.94	19.1469	0	19.1469	0.999981	0.164997	3.15918	0	16.2749	2.87203	0.083289	0.473096	0.430805	3.94
0.3	0.5	0		0	3.95	19.1785	0	19.1785	0.999981	0.164997	3.16439	0	16.3017	2.87677	0.0834264	0.473876	0.431516	3.95
0.3	0.5	0		0	3.96	19.2101	0	19.2101	0.999981	0.164997	3.16961	0	16.3286	2.88152	0.083564	0.474658	0.432228	3.96
0.3	0.5	0		0	3.97	19.2418	0	19.2418	0.999981	0.164997	3.17484	0	16.3555	2.88627	0.0837019	0.475441	0.432941	3.97
0.3	0.5	0		0	3.98	19.2736	0	19.2736	0.999981	0.164997	3.18008	0	16.3825	2.89104	0.08384	0.476226	0.433655	3.98
0.3	0.5	0		0	3.99	19.3054	0	19.3054	0.999981	0.164997	3.18532	0	16.4096	2.89581	0.0839784	0.477012	0.434371	3.99
0.3	0.5	0		0	4	19.3372	0	19.3372	0.999981	0.164997	3.19058	0.494995	16.4366	2.90058	0.0841169	0.477799	0.435088	4
0.3	0.5	0		0	4.01	19.3691	0.00494995	19.3642	0.999981	0.164997	3.19503	0.495812	16.4638	2.90537	0.0842557	0.478587	0.435805	4.01
0.3	0.5	0		0	4.02	19.4011	0.00990807	19.3912	0.999981	0.164997	3.19948	0.49663	16.4909	2.91016	0.0843947	0.479254	0.436524	4.02
0.3	0.5	0		0	4.03	19.4331	0.0148744	19.4182	0.999981	0.164997	3.20394	0.497449	16.5181	2.91496	0.0845339	0.479922	0.437244	4.03
0.3	0.5	0		0	4.04	19.4651	0.0198489	19.4453	0.999981	0.164997	3.20841	0.49827	16.5453	2.91977	0.0846732	0.480591	0.437965	4.04
0.3	0.5	0		0	4.05	19.4972	0.0248316	19.4724	0.999981	0.164997	3.21288	0.499092	16.5726	2.92458	0.0848128	0.481261	0.438687	4.05
0.3	0.5	0		0	4.06	19.5293	0.0298225	19.4995	0.99998	0.164997	3.21736	0.499916	16.5999	2.9294	0.0849526	0.481932	0.43941	4.06
0.3	0.5	0		0	4.07	19.5615	0.0348216	19.5267	0.99998	0.164997	3.22184	0.500741	16.6273	2.93422	0.0850925	0.482603	0.440134	4.07
0.3	0.5	0		0	4.08	19.5937	0.039829	19.5539	0.99998	0.164997	3.22633	0.501567	16.6547	2.93906	0.0852327	0.483276	0.440859	4.08
0.3	0.5	0		0	4.09	19.626	0.0448447	19.5811	0.99998	0.164997	3.23082	0.502394	16.6821	2.9439	0.085373	0.483949	0.441585	4.09
0.3	0.5	0		0	4.1	19.6583	0.0498687	19.6084	0.99998	0.164997	3.23533	0.503223	16.7095	2.94874	0.0855136	0.484624	0.442312	4.1
0.3	0.5	0		0	4.11	19.6906	0.0549009	19.6357	0.99998	0.164997	3.23983	0.504054	16.737	2.9536	0.0856543	0.485299	0.443039	4.11
0.3	0.5	0		0	4.12	19.723	0.0599414	19.6631	0.99998	0.164997	3.24435	0.504885	16.7646	2.95846	0.0857952	0.485975	0.443768	4.12
0.3	0.5	0		0	4.13	19.7555	0.0649903	19.6905	0.99998	0.164997	3.24887	0.505718	16.7922	2.96332	0.0859364	0.486652	0.444498	4.13
0.3	0.5	0		0	4.14	19.788	0.0700475	19.7179	0.99998	0.164997	3.25339	0.506553	16.8198	2.9682	0.0860777	0.48733	0.445229	4.14
0.3	0.5	0		0	4.15	19.8205	0.075113	19.7454	0.99998	0.164997	3.25793	0.507388	16.8474	2.97308	0.0862192	0.488009	0.445961	4.15
0.3	0.5	0		0	4.16	19.8531	0.0801869	19.7729	0.99998	0.164997	3.26246	0.508226	16.8751	2.97796	0.0863609	0.488689	0.446694	4.16
0.3	0.5	0		0	4.17	19.8857	0.0852691	19.8004	0.99998	0.164997	3.26701	0.509064	16.9029	2.98286	0.0865028	0.48937	0.447428	4.17
0.3	0.5	0		0	4.18	19.9184	0.0903598	19.828	0.99998	0.164997	3.27156	0.509904	16.9306	2.98776	0.086645	0.490051	0.448164	4.18
0.3	0.5	0		0	4.19	19.9511	0.0954588	19.8556	0.99998	0.164997	3.27611	0.510745	16.9584	2.99266	0.0867873	0.490734	0.4489	4.19
0.3	0.5	0		0	4.2	19.9839	0.100566	19.8833	0.99998	0.164997	3.28068	0.511588	16.9863	2.99758	0.0869298	0.491417	0.449637	4.2
0.3	0.5	0		0	4.21	20.0167	0.105682	19.911	0.99998	0.164997	3.28525	0.512432	17.0142	3.0025	0.0870725	0.492102	0.450375	4.21
0.3	0.5	0		0	4.22	20.0495	0.110806	19.9387	0.99998	0.164997	3.28982	0.513278	17.0421	3.00743	0.0872154	0.492787	0.451114	4.22
0.3	0.5	0		0	4.23	20.0824	0.115939	19.9665	0.99998	0.164997	3.2944	0.514125	17.0701	3.01236	0.0873585	0.493473	0.451854	4.23
0.3	0.5	0		0	4.24	20.1154	0.12108	19.9943	0.99998	0.164997	3.29899	0.514973	17.0981	3.0173	0.0875018	0.49416	0.452596	4.24
0.3	0.5	0		0	4.25	20.1483	0.12623	20.0221	0.99998	0.164997	3.30358	0.515823	17.1261	3.02225	0.0876453	0.494848	0.453338	4.25
0.3	0.5	0		0	4.26	20.1814	0.131388	20.05	0.99998	0.164997	3.30818	0.516674	17.1542	3.02721	0.087789	0.495537	0.454081	4.26
0.3	0.5	0		0	4.27	20.2145	0.136555	20.0779	0.99998	0.164997	3.31279	0.517526	17.1823	3.03217	0.0879329	0.496227	0.454825	4.27
0.3	0.5	0		0	4.28	20.2476	0.14173	20.1059	0.99998	0.164997	3.3174	0.51838	17.2105	3.03714	0.088077	0.496918	0.455571	4.28
0.3	0.5	0		0	4.29	20.2808	0.146914	20.1339	0.99998	0.164997	3.32202	0.519235	17.2387	3.04212	0.0882213	0.49761	0.456317	4.29
0.3	0.5	0		0	4.3	20.314	0.152107	20.1619	0.99998	0.164997	3.32664	0.520092	17.2669	3.0471	0.0883659	0.498303	0.457065	4.3
0.3	0.5	0		0	4.31	20.3473	0.157308	20.1899	0.99998	0.164997	3.33127	0.52095	17.2952	3.05209	0.0885106	0.498996	0.457813	4.31
0.3	0.5	0		0	4.32	20.3806	0.162517	20.2181	0.99998	0.164997	3.33591	0.52181	17.3235	3.05709	0.0886555	0.499691	0.458563	4.32
0.3	0.5	0		0	4.33	20.4139	0.167735	20.2462	0.99998	0.164997	3.34055	0.522671	17.3518	3.06209	0.0888006	0.500387	0.459313	4.33
0.3	0.5	0		0	4.34	20.4473	0.172962	20.2744	0.99998	0.164997	3.3452	0.523533	17.3802	3.0671	0.0889459	0.501083	0.460065	4.34
0.3	0.5	0		0	4.35	20.4808	0.178197	20.3026	0.99998	0.164997	3.34986	0.524397	17.4087	3.07212	0.0890914	0.50178	0.460818	4.35
0.3	0.5	0		0	4.36	20.5143	0.183441	20.3308	0.999979	0.164997	3.35452	0.525262	17.4371	3.07714	0.0892371	0.502479	0.461571	4.36
0.3	0.5	0		0	4.37	20.5478	0.188694	20.3591	0.999979	0.164997	3.35919	0.526129	17.4657	3.08217	0.0893831	0.503178	0.462326	4.37
0.3	0.5	0		0	4.38	20.5814	0.193955	20.3875	0.999979	0.164997	3.36386	0.526997	17.4942	3.08721	0.0895292	0.503878	0.463082	4.38
0.3	0.5	0		0	4.39	20.6151	0.199225	20.4158	0.999979	0.164997	3.36854	0.527866	17.5228	3.09226	0.0896755	0.504579	0.463839	4.39
0.3	0.5	0		0	4.4	20.6487	0.204504	20.4442	0.999979	0.164997	3.37323	0.528737	17.5514	3.09731	0.089822	0.505281	0.464597	4.4
0.3	0.5	0		0	4.41	20.6825	0.209791	20.4727	0.999979	0.164997	3.37792	0.52961	17.5801	3.10237	0.0899688	0.505985	0.465356	4.41
0.3	0.5	0		0	4.42	20.7163	0.215087	20.5012	0.999979	0.164997	3.38262	0.530484	17.6088	3.10744	0.0901157	0.506688	0.466116	4.42
0.3	0.5	0		0	4.43	20.7501	0.220392	20.5297	0.999979	0.164997	3.38733	0.531359	17.6376	3.11251	0.0902629	0.507393	0.466877	4.43
0.3	0.5	0		0	4.44	20.784	0.225706	20.5582	0.999979	0.164997	3.39204	0.532236	17.6664	3.11759	0.0904102	0.508099	0.467639	4.44
0.3	0.5	0		0	4.45	20.8179	0.231028	20.5868	0.999979	0.164997	3.39676	0.533114	17.6952	3.12268	0.0905578	0.508806	0.468402	4.45
0.3	0.5	0		0	4.46	20.8518	0.236359	20.6155	0.999979	0.164997	3.40148	0.533993	17.7241	3.12778	0.0907055	0.509514	0.469166	4.46
0.3	0.5	0		0	4.47	20.8859	0.241699	20.6442	0.999979	0.164997	3.40622	0.534875	17.753	3.13288	0.0908535	0.510223	0.469932	4.47
0.3	0.5	0		0	4.48	20.9199	0.247048	20.6729	0.999979	0.164997	3.41095	0.535757	17.7819	3.13799	0.0910017	0.510932	0.470698	4.48
0.3	0.5	0		0	4.49	20.954	0.252405	20.7016	0.999979	0.164997	3.4157	0.536641	17.8109	3.1431	0.09115	0.511643	0.471466	4.49
0.3	0.5	0		0	4.5	20.9882	0.257772	20.7304	0.999979	0.164997	3.42045	0.537526	17.84	3.14823	0.0912986	0.512354	0.472234	4.5
0.3	0.5	0		0	4.51	21.0224	0.263147	20.7592	0.999979	0.164997	3.4252	0.538413	17.869	3.15336	0.0914474	0.513067	0.473004	4.51
0.3	0.5	0		0	4.52	21.0566	0.268531	20.7881	0.999979	0.164997	3.42997	0.539302	17.8981	3.1585	0.0915964	0.51378	0.473774	4.52
0.3	0.5	0		0	4.53	21.0909	0.273924	20.817	0.999979	0.164997	3.43474	0.540192	17.9273	3.16364	0.0917456	0.514495	0.474546	4.53
0.3	0.5	0		0	4.54	21.1253	0.279326	20.846	0.999979	0.164997	3.43951	0.541083	17.9565	3.16879	0.091895	0.51521	0.475319	4.54
0.3	0.5	0		0	4.55	21.1597	0.284737	20.8749	0.999979	0.164997	3.44429	0.541976	17.9857	3.17395	0.0920446	0.515927	0.476093	4.55
0.3	0.5	0		0	4.56	21.1941	0.290157	20.904	0.999979	0.164997	3.44908	0.54287	18.015	3.17912	0.0921945	0.516644	0.476868	4.56
0.3	0.5	0		0	4.57	21.2286	0.295585	20.933	0.999979	0.164996	3.45388	0.543766	18.0443	3.18429	0.0923445	0.517362	0.477644	4.57
0.3	0.5	0		0	4.58	21.2632	0.301023	20.9621	0.999979	0.164996	3.45868	0.544663	18.0737	3.18947	0.0924947	0.518082	0.478421	4.58
0.3	0.5	0		0	4.59	21.2977	0.30647	20.9913	0.999979	0.164996	3.46349	0.545561	18.1031	3.19466	0.0926452	0.518802	0.479199	4.59
0.3	0.5	0		0	4.6	21.3324	0.311925	21.0205	0.999979	0.164996	3.4683	0.546462	18.1325	3.19986	0.0927959	0.519523	0.479979	4.6
0.3	0.5	0		0	4.61	21.3671	0.31739	21.0497	0.999979	0.164996	3.47312	0.547363	18.162	3.20506	0.0929467	0.520245	0.480759	4.61
0.3	0.5	0		0	4.62	21.4018	0.322863	21.0789	0.999979	0.164996	3.47795	0.548266	18.1915	3.21027	0.0930978	0.520968	0.48154	4.62
0.3	0.5	0		0	4.63	21.4366	0.328346	21.1082	0.999979	0.164996	3.48278	0.549171	18.2211	3.21549	0.0932491	0.521692	0.482323	4.63
0.3	0.5	0		0	4.64	21.4714	0.333838	21.1376	0.999979	0.164996	3.48762	0.550077	18.2507	3.22071	0.0934006	0.522417	0.483107	4.64
0.3	0.5	0		0	4.65	21.5063	0.339339	21.1669	0.999978	0.164996	3.49247	0.550985	18.2803	3.22594	0.0935523	0.523143	0.483891	4.65
0.3	0.5	0		0	4.66	21.5412	0.344848	21.1964	0.999978	0.164996	3.49732	0.551894	18.31	3.23118	0.0937042	0.52387	0.484677	4.66
0.3	0.5	0		0	4.67	21.5762	0.350367	21.2258	0.999978	0.164996	3.50218	0.552804	18.3397	3.23643	0.0938564	0.524598	0.485464	4.67
0.3	0.5	0		0	4.68	21.6112	0.355895	21.2553	0.999978	0.164996	3.50705	0.553717	18.3695	3.24168	0.0940087	0.525327	0.486252	4.68
0.3	0.5	0		0	4.69	21.6463	0.361433	21.2848	0.999978	0.164996	3.51192	0.55463	18.3993	3.24694	0.0941613	0.526057	0.487041	4.69
0.3	0.5	0		0	4.7	21.6814	0.366979	21.3144	0.999978	0.164996	3.5168	0.555545	18.4292	3.25221	0.094314	0.526788	0.487831	4.7
0.3	0.5	0		0	4.71	21.7166	0.372534	21.344	0.999978	0.164996	3.52169	0.556462	18.4591	3.25748	0.094467	0.52752	0.488622	4.71
0.3	0.5	0		0	4.72	21.7518	0.378099	21.3737	0.999978	0.164996	3.52658	0.55738	18.489	3.26277	0.0946202	0.528253	0.489415	4.72
0.3	0.5	0		0	4.73	21.787	0.383673	21.4034	0.999978	0.164996	3.53148	0.5583	18.519	3.26806	0.0947736	0.528987	0.490208	4.73
0.3	0.5	0		0	4.74	21.8224	0.389256	21.4331	0.999978	0.164996	3.53638	0.559221	18.549	3.27335	0.0949272	0.529722	0.491003	4.74
0.3	0.5	0		0	4.75	21.8577	0.394848	21.4629	0.999978	0.164996	3.5413	0.560144	18.5791	3.27866	0.0950811	0.530458	0.491799	4.75
0.3	0.5	0		0	4.76	21.8931	0.400449	21.4927	0.999978	0.164996	3.54621	0.561068	18.6092	3.28397	0.0952351	0.531194	0.492595	4.76
0.3	0.5	0		0	4.77	21.9286	0.40606	21.5225	0.999978	0.164996	3.55114	0.561994	18.6393	3.28929	0.0953894	0.531932	0.493393	4.77
0.3	0.5	0		0	4.78	21.9641	0.41168	21.5524	0.999978	0.164996	3.55607	0.562921	18.6695	3.29462	0.0955438	0.532671	0.494192	4.78
0.3	0.5	0		0	4.79	21.9997	0.417309	21.5824	0.999978	0.164996	3.56101	0.56385	18.6997	3.29995	0.0956985	0.533411	0.494992	4.79
0.3	0.5	0		0	4.8	22.0353	0.422948	21.6123	0.999978	0.164996	3.56596	0.56478	18.73	3.30529	0.0958534	0.534152	0.495794	4.8
0.3	0.5	0		0	4.81	22.0709	0.428596	21.6423	0.999978	0.164996	3.57091	0.565712	18.7603	3.31064	0.0960086	0.534893	0.496596	4.81
0.3	0.5	0		0	4.82	22.1066	0.434253	21.6724	0.999978	0.164996	3.57587	0.566645	18.7906	3.316	0.0961639	0.535636	0.497399	4.82
0.3	0.5	0		0	4.83	22.1424	0.439919	21.7025	0.999978	0.164996	3.58083	0.56758	18.821	3.32136	0.0963194	0.53638	0.498204	4.83
0.3	0.5	0		0	4.84	22.1782	0.445595	21.7326	0.999978	0.164996	3.5858	0.568517	18.8515	3.32673	0.0964752	0.537125	0.49901	4.84
0.3	0.5	0		0	4.85	22.2141	0.45128	21.7628	0.999978	0.164996	3.59078	0.569455	18.882	3.33211	0.0966312	0.53787	0.499817	4.85
0.3	0.5	0		0	4.86	22.25	0.456975	21.793	0.999978	0.164996	3.59577	0.570394	18.9125	3.3375	0.0967874	0.538617	0.500624	4.86
0.3	0.5	0		0	4.87	22.2859	0.462679	21.8233	0.999978	0.164996	3.60076	0.571335	18.943	3.34289	0.0969438	0.539365	0.501433	4.87
0.3	0.5	0		0	4.88	22.3219	0.468392	21.8535	0.999978	0.164996	3.60575	0.572278	18.9736	3.34829	0.0971004	0.540113	0.502244	4.88
0.3	0.5	0		0	4.89	22.358	0.474115	21.8839	0.999978	0.164996	3.61076	0.573222	19.0043	3.3537	0.0972573	0.540863	0.503055	4.89
0.3	0.5	0		0	4.9	22.3941	0.479847	21.9143	0.999978	0.164996	3.61577	0.574168	19.035	3.35912	0.0974144	0.541614	0.503867	4.9
0.3	0.5	0		0	4.91	22.4303	0.485589	21.9447	0.999978	0.164996	3.62079	0.575115	19.0657	3.36454	0.0975716	0.542366	0.504681	4.91
0.3	0.5	0		0	4.92	22.4665	0.49134	21.9751	0.999978	0.164996	3.62582	0.576064	19.0965	3.36997	0.0977291	0.543119	0.505496	4.92
0.3	0.5	0		0	4.93	22.5027	0.4971	22.0056	0.999977	0.164996	3.63085	0.577015	19.1273	3.37541	0.0978869	0.543872	0.506311	4.93
0.3	0.5	0		0	4.94	22.539	0.502871	22.0362	0.999977	0.164996	3.63589	0.577967	19.1582	3.38086	0.0980448	0.544627	0.507128	4.94
0.3	0.5	0		0	4.95	22.5754	0.50865	22.0667	0.999977	0.164996	3.64093	0.578921	19.1891	3.38631	0.098203	0.545383	0.507946	4.95
0.3	0.5	0		0	4.96	22.6118	0.514439	22.0974	0.999977	0.164996	3.64598	0.579876	19.22	3.39177	0.0983614	0.54614	0.508766	4.96
0.3	0.5	0		0	4.97	22.6483	0.520238	22.128	0.999977	0.164996	3.65104	0.580832	19.251	3.39724	0.09852	0.546897	0.509586	4.97
0.3	0.5	0		0	4.98	22.6848	0.526047	22.1587	0.999977	0.164996	3.65611	0.581791	19.2821	3.40272	0.0986788	0.547656	0.510407	4.98
0.3	0.5	0		0	4.99	22.7213	0.531864	22.1895	0.999977	0.164996	3.66118	0.582751	19.3131	3.4082	0.0988378	0.548416	0.51123	4.99
0.3	0.5	0		0	5	22.7579	0.537692	22.2203	0.999977	0.164996	3.66626	0.583712	19.3443	3.41369	0.0989971	0.549177	0.512054	5
0.3	0.5	0		0	5.01	22.7946	0.543529	22.2511	0.999977	0.164996	3.67134	0.584675	19.3754	3.41919	0.0991566	0.549939	0.512879	5.01
0.3	0.5	0		0	5.02	22.8313	0.549376	22.2819	0.999977	0.164996	3.67644	0.58564	19.4066	3.4247	0.0993163	0.550702	0.513705	5.02
0.3	0.5	0		0	5.03	22.8681	0.555232	22.3129	0.999977	0.164996	3.68154	0.586606	19.4379	3.43021	0.0994762	0.551466	0.514532	5.03
0.3	0.5	0		0	5.04	22.9049	0.561098	22.3438	0.999977	0.164996	3.68664	0.587574	19.4692	3.43574	0.0996363	0.552231	0.51536	5.04
0.3	0.5	0		0	5.05	22.9418	0.566974	22.3748	0.999977	0.164996	3.69176	0.588544	19.5005	3.44127	0.0997967	0.552997	0.51619	5.05
0.3	0.5	0		0	5.06	22.9787	0.572859	22.4058	0.999977	0.164996	3.69688	0.589515	19.5319	3.4468	0.0999573	0.553764	0.51702	5.06
0.3	0.5	0		0	5.07	23.0157	0.578755	22.4369	0.999977	0.164996	3.702	0.590487	19.5633	3.45235	0.100118	0.554532	0.517852	5.07
0.3	0.5	0		0	5.08	23.0527	0.584659	22.468	0.999977	0.164996	3.70714	0.591462	19.5948	3.4579	0.100279	0.555301	0.518685	5.08
0.3	0.5	0		0	5.09	23.0897	0.590574	22.4992	0.999977	0.164996	3.71228	0.592438	19.6263	3.46346	0.10044	0.556071	0.519519	5.09
0.3	0.5	0		0	5.1	23.1269	0.596498	22.5304	0.999977	0.164996	3.71743	0.593415	19.6578	3.46903	0.100602	0.556842	0.520355	5.1
0.3	0.5	0		0	5.11	23.164	0.602433	22.5616	0.999977	0.164996	3.72258	0.594394	19.6894	3.47461	0.100764	0.557614	0.521191	5.11
0.3	0.5	0		0	5.12	23.2013	0.608377	22.5929	0.999977	0.164996	3.72774	0.595375	19.7211	3.48019	0.100926	0.558387	0.522029	5.12
0.3	0.5	0		0	5.13	23.2385	0.61433	22.6242	0.999977	0.164996	3.73291	0.596357	19.7528	3.48578	0.101088	0.559161	0.522867	5.13
0.3	0.5	0		0	5.14	23.2759	0.620294	22.6556	0.999977	0.164996	3.73808	0.597341	19.7845	3.49138	0.10125	0.559936	0.523707	5.14
0.3	0.5	0		0	5.15	23.3133	0.626267	22.687	0.999977	0.164996	3.74327	0.598327	19.8163	3.49699	0.101413	0.560713	0.524548	5.15
0.3	0.5	0		0	5.16	23.3507	0.632251	22.7184	0.999977	0.164996	3.74846	0.599314	19.8481	3.5026	0.101576	0.56149	0.525391	5.16
0.3	0.5	0		0	5.17	23.3882	0.638244	22.7499	0.999977	0.164996	3.75365	0.600303	19.8799	3.50823	0.101739	0.562268	0.526234	5.17
0.3	0.5	0		0	5.18	23.4257	0.644247	22.7815	0.999977	0.164996	3.75885	0.601293	19.9119	3.51386	0.101902	0.563048	0.527079	5.18
0.3	0.5	0		0	5.19	23.4633	0.65026	22.813	0.999977	0.164996	3.76406	0.602286	19.9438	3.5195	0.102065	0.563828	0.527924	5.19
0.3	0.5	0		0	5.2	23.5009	0.656283	22.8447	0.999976	0.164996	3.76928	0.603279	19.9758	3.52514	0.102229	0.56461	0.528771	5.2
0.3	0.5	0		0	5.21	23.5386	0.662315	22.8763	0.999976	0.164996	3.7745	0.604275	20.0078	3.5308	0.102393	0.565392	0.529619	5.21
0.3	0.5	0		0	5.22	23.5764	0.668358	22.908	0.999976	0.164996	3.77973	0.605272	20.0399	3.53646	0.102557	0.566176	0.530469	5.22
0.3	0.5	0		0	5.23	23.6142	0.674411	22.9398	0.999976	0.164996	3.78497	0.60627	20.0721	3.54213	0.102722	0.56696	0.531319	5.23
0.3	0.5	0		0	5.24	23.652	0.680474	22.9716	0.999976	0.164996	3.79022	0.607271	20.1042	3.5478	0.102886	0.567746	0.532171	5.24
0.3	0.5	0		0	5.25	23.6899	0.686546	23.0034	0.999976	0.164996	3.79547	0.608273	20.1364	3.55349	0.103051	0.568532	0.533023	5.25
0.3	0.5	0		0	5.26	23.7279	0.692629	23.0353	0.999976	0.164996	3.80073	0.609276	20.1687	3.55918	0.103216	0.56932	0.533877	5.26
0.3	0.5	0		0	5.27	23.7659	0.698722	23.0672	0.999976	0.164996	3.80599	0.610282	20.201	3.56488	0.103382	0.570109	0.534733	5.27
0.3	0.5	0		0	5.28	23.804	0.704825	23.0991	0.999976	0.164996	3.81127	0.611288	20.2334	3.57059	0.103547	0.570899	0.535589	5.28
0.3	0.5	0		0	5.29	23.8421	0.710937	23.1311	0.999976	0.164996	3.81654	0.612297	20.2658	3.57631	0.103713	0.57169	0.536446	5.29
0.3	0.5	0		0	5.3	23.8802	0.71706	23.1632	0.999976	0.164996	3.82183	0.613307	20.2982	3.58203	0.103879	0.572482	0.537305	5.3
0.3	0.5	0		0	5.31	23.9184	0.723193	23.1953	0.999976	0.164996	3.82713	0.614319	20.3307	3.58777	0.104045	0.573275	0.538165	5.31
0.3	0.5	0		0	5.32	23.9567	0.729337	23.2274	0.999976	0.164996	3.83243	0.615333	20.3632	3.59351	0.104212	0.574069	0.539026	5.32
0.3	0.5	0		0	5.33	23.995	0.73549	23.2596	0.999976	0.164996	3.83773	0.616348	20.3958	3.59926	0.104378	0.574864	0.539888	5.33
0.3	0.5	0		0	5.34	24.0334	0.741653	23.2918	0.999976	0.164996	3.84305	0.617365	20.4284	3.60501	0.104545	0.57566	0.540752	5.34
0.3	0.5	0		0	5.35	24.0719	0.747827	23.324	0.999976	0.164996	3.84837	0.618384	20.4611	3.61078	0.104713	0.576457	0.541617	5.35
0.3	0.5	0		0	5.36	24.1103	0.754011	23.3563	0.999976	0.164996	3.8537	0.619404	20.4938	3.61655	0.10488	0.577256	0.542483	5.36
0.3	0.5	0		0	5.37	24.1489	0.760205	23.3887	0.999976	0.164996	3.85904	0.620426	20.5265	3.62233	0.105048	0.578055	0.54335	5.37
0.3	0.5	0		0	5.38	24.1875	0.766409	23.4211	0.999976	0.164996	3.86438	0.62145	20.5593	3.62812	0.105215	0.578856	0.544218	5.38
0.3	0.5	0		0	5.39	24.2261	0.772624	23.4535	0.999976	0.164996	3.86973	0.622475	20.5922	3.63392	0.105384	0.579657	0.545087	5.39
0.3	0.5	0		0	5.4	24.2648	0.778848	23.486	0.999976	0.164996	3.87509	0.623502	20.6251	3.63972	0.105552	0.58046	0.545958	5.4
0.3	0.5	0		0	5.41	24.3036	0.785084	23.5185	0.999976	0.164996	3.88045	0.624531	20.658	3.64553	0.10572	0.581263	0.54683	5.41
0.3	0.5	0		0	5.42	24.3424	0.791329	23.551	0.999976	0.164996	3.88583	0.625561	20.691	3.65135	0.105889	0.582068	0.547703	5.42
0.3	0.5	0		0	5.43	24.3812	0.797584	23.5836	0.999976	0.164996	3.8912	0.626593	20.724	3.65718	0.106058	0.582874	0.548577	5.43
0.3	0.5	0		0	5.44	24.4201	0.80385	23.6163	0.999976	0.164996	3.89659	0.627627	20.7571	3.66302	0.106228	0.583681	0.549453	5.44
0.3	0.5	0		0	5.45	24.4591	0.810127	23.649	0.999976	0.164996	3.90198	0.628663	20.7902	3.66886	0.106397	0.584489	0.55033	5.45
0.3	0.5	0		0	5.46	24.4981	0.816413	23.6817	0.999976	0.164996	3.90738	0.6297	20.8234	3.67472	0.106567	0.585298	0.551208	5.46
0.3	0.5	0		0	5.47	24.5372	0.82271	23.7145	0.999975	0.164996	3.91279	0.630739	20.8566	3.68058	0.106737	0.586108	0.552087	5.47
0.3	0.5	0		0	5.48	24.5763	0.829018	23.7473	0.999975	0.164996	3.91821	0.63178	20.8899	3.68645	0.106907	0.586919	0.552967	5.48
0.3	0.5	0		0	5.49	24.6155	0.835335	23.7802	0.999975	0.164996	3.92363	0.632822	20.9232	3.69232	0.107077	0.587731	0.553849	5.49
0.3	0.5	0		0	5.5	24.6547	0.841664	23.8131	0.999975	0.164996	3.92906	0.633866	20.9565	3.69821	0.107248	0.588545	0.554732	5.5
0.3	0.5	0		0	5.51	24.694	0.848002	23.846	0.999975	0.164996	3.9345	0.634912	20.9899	3.7041	0.107419	0.589359	0.555616	5.51
0.3	0.5	0		0	5.52	24.7334	0.854351	23.879	0.999975	0.164996	3.93994	0.63596	21.0234	3.71001	0.10759	0.590174	0.556501	5.52
0.3	0.5	0		0	5.53	24.7728	0.860711	23.9121	0.999975	0.164996	3.94539	0.637009	21.0569	3.71592	0.107762	0.590991	0.557387	5.53
0.3	0.5	0		0	5.54	24.8122	0.867081	23.9451	0.999975	0.164996	3.95085	0.63806	21.0904	3.72183	0.107933	0.591809	0.558275	5.54
0.3	0.5	0		0	5.55	24.8517	0.873462	23.9783	0.999975	0.164996	3.95632	0.639113	21.124	3.72776	0.108105	0.592628	0.559164	5.55
0.3	0.5	0		0	5.56	24.8913	0.879853	24.0114	0.999975	0.164996	3.96179	0.640167	21.1576	3.73369	0.108277	0.593447	0.560054	5.56
0.3	0.5	0		0	5.57	24.9309	0.886255	24.0447	0.999975	0.164996	3.96727	0.641224	21.1913	3.73964	0.108449	0.594268	0.560946	5.57
0.3	0.5	0		0	5.58	24.9706	0.892667	24.0779	0.999975	0.164996	3.97276	0.642282	21.225	3.74559	0.108622	0.59509	0.561838	5.58
0.3	0.5	0		0	5.59	25.0103	0.89909	24.1112	0.999975	0.164996	3.97825	0.643341	21.2588	3.75155	0.108795	0.595914	0.562732	5.59
0.3	0.5	0		0	5.6	25.0501	0.905523	24.1446	0.999975	0.164996	3.98375	0.644403	21.2926	3.75751	0.108968	0.596738	0.563627	5.6
0.3	0.5	0		0	5.61	25.0899	0.911967	24.178	0.999975	0.164996	3.98926	0.645466	21.3264	3.76349	0.109141	0.597563	0.564523	5.61
0.3	0.5	0		0	5.62	25.1298	0.918422	24.2114	0.999975	0.164996	3.99478	0.646531	21.3604	3.76947	0.109315	0.59839	0.565421	5.62
0.3	0.5	0		0	5.63	25.1698	0.924887	24.2449	0.999975	0.164996	4.00031	0.647598	21.3943	3.77547	0.109489	0.599217	0.56632	5.63
0.3	0.5	0		0	5.64	25.2098	0.931363	24.2784	0.999975	0.164996	4.00584	0.648666	21.4283	3.78147	0.109663	0.600046	0.56722	5.64
0.3	0.5	0		0	5.65	25.2498	0.93785	24.312	0.999975	0.164996	4.01138	0.649737	21.4624	3.78748	0.109837	0.600876	0.568121	5.65
0.3	0.5	0		0	5.66	25.2899	0.944347	24.3456	0.999975	0.164996	4.01692	0.650809	21.4965	3.79349	0.110011	0.601706	0.569024	5.66
0.3	0.5	0		0	5.67	25.3301	0.950855	24.3793	0.999975	0.164996	4.02248	0.651883	21.5306	3.79952	0.110186	0.602538	0.569928	5.67
0.3	0.5	0		0	5.68	25.3703	0.957374	24.413	0.999975	0.164996	4.02804	0.652958	21.5648	3.80555	0.110361	0.603371	0.570833	5.68
0.3	0.5	0		0	5.69	25.4106	0.963904	24.4467	0.999975	0.164996	4.03361	0.654035	21.599	3.81159	0.110536	0.604206	0.571739	5.69
0.3	0.5	0		0	5.7	25.451	0.970444	24.4805	0.999975	0.164996	4.03918	0.655115	21.6333	3.81764	0.110712	0.605041	0.572647	5.7
0.3	0.5	0		0	5.71	25.4914	0.976995	24.5144	0.999975	0.164996	4.04477	0.656195	21.6676	3.8237	0.110887	0.605877	0.573555	5.71
0.3	0.5	0		0	5.72	25.5318	0.983557	24.5482	0.999974	0.164996	4.05036	0.657278	21.702	3.82977	0.111063	0.606715	0.574465	5.72
0.3	0.5	0		0	5.73	25.5723	0.99013	24.5822	0.999974	0.164996	4.05595	0.658363	21.7365	3.83585	0.11124	0.607553	0.575377	5.73
0.3	0.5	0		0	5.74	25.6129	0.996713	24.6161	0.999974	0.164996	4.06156	0.659449	21.7709	3.84193	0.111416	0.608393	0.576289	5.74
0.3	0.5	0		0	5.75	25.6535	1.00331	24.6502	0.999974	0.164996	4.06717	0.660537	21.8055	3.84802	0.111593	0.609234	0.577203	5.75
0.3	0.5	0		0	5.76	25.6941	1.00991	24.6842	0.999974	0.164996	4.07279	0.661627	21.84	3.85412	0.11177	0.610076	0.578118	5.76
0.3	0.5	0		0	5.77	25.7349	1.01653	24.7183	0.999974	0.164996	4.07842	0.662718	21.8746	3.86023	0.111947	0.610919	0.579035	5.77
0.3	0.5	0		0	5.78	25.7757	1.02316	24.7525	0.999974	0.164996	4.08406	0.663812	21.9093	3.86635	0.112124	0.611763	0.579952	5.78
0.3	0.5	0		0	5.79	25.8165	1.02979	24.7867	0.999974	0.164996	4.0897	0.664907	21.944	3.87248	0.112302	0.612609	0.580871	5.79
0.3	0.5	0		0	5.8	25.8574	1.03644	24.821	0.999974	0.164996	4.09535	0.666004	21.9788	3.87861	0.11248	0.613455	0.581791	5.8
0.3	0.5	0		0	5.81	25.8984	1.0431	24.8552	0.999974	0.164996	4.10101	0.667103	22.0136	3.88475	0.112658	0.614303	0.582713	5.81
0.3	0.5	0		0	5.82	25.9394	1.04977	24.8896	0.999974	0.164996	4.10668	0.668204	22.0485	3.8909	0.112836	0.615151	0.583636	5.82
0.3	0.5	0		0	5.83	25.9804	1.05646	24.924	0.999974	0.164996	4.11235	0.669306	22.0834	3.89706	0.113015	0.616001	0.58456	5.83
0.3	0.5	0		0	5.84	26.0216	1.06315	24.9584	0.999974	0.164996	4.11803	0.670411	22.1183	3.90323	0.113194	0.616852	0.585485	5.84
0.3	0.5	0		0	5.85	26.0627	1.06985	24.9929	0.999974	0.164996	4.12372	0.671517	22.1533	3.90941	0.113373	0.617704	0.586411	5.85
0.3	0.5	0		0	5.86	26.104	1.07657	25.0274	0.999974	0.164996	4.12941	0.672625	22.1884	3.9156	0.113552	0.618558	0.587339	5.86
0.3	0.5	0		0	5.87	26.1453	1.0833	25.062	0.999974	0.164996	4.13512	0.673735	22.2235	3.92179	0.113732	0.619412	0.588268	5.87
0.3	0.5	0		0	5.88	26.1866	1.09003	25.0966	0.999974	0.164996	4.14083	0.674846	22.2586	3.92799	0.113912	0.620268	0.589199	5.88
0.3	0.5	0		0	5.89	26.228	1.09678	25.1312	0.999974	0.164996	4.14655	0.67596	22.2938	3.9342	0.114092	0.621124	0.590131	5.89
0.3	0.5	0		0	5.9	26.2695	1.10354	25.1659	0.999974	0.164996	4.15227	0.677075	22.3291	3.94042	0.114272	0.621982	0.591064	5.9
0.3	0.5	0		0	5.91	26.311	1.11031	25.2007	0.999974	0.164996	4.15801	0.678192	22.3644	3.94665	0.114453	0.622841	0.591998	5.91
0.3	0.5	0		0	5.92	26.3526	1.11709	25.2355	0.999974	0.164996	4.16375	0.679311	22.3997	3.95289	0.114634	0.623701	0.592933	5.92
0.3	0.5	0		0	5.93	26.3942	1.12389	25.2703	0.999974	0.164996	4.1695	0.680432	22.4351	3.95913	0.114815	0.624562	0.59387	5.93
0.3	0.5	0		0	5.94	26.4359	1.13069	25.3052	0.999974	0.164996	4.17525	0.681555	22.4705	3.96539	0.114996	0.625424	0.594808	5.94
0.3	0.5	0		0	5.95	26.4777	1.13751	25.3402	0.999974	0.164996	4.18102	0.682679	22.506	3.97165	0.115178	0.626288	0.595748	5.95
0.3	0.5	0		0	5.96	26.5195	1.14433	25.3752	0.999973	0.164996	4.18679	0.683806	22.5416	3.97792	0.11536	0.627153	0.596688	5.96
0.3	0.5	0		0	5.97	26.5614	1.15117	25.4102	0.999973	0.164996	4.19257	0.684934	22.5772	3.9842	0.115542	0.628018	0.59763	5.97
0.3	0.5	0		0	5.98	26.6033	1.15802	25.4453	0.999973	0.164996	4.19836	0.686064	22.6128	3.99049	0.115724	0.628885	0.598574	5.98
0.3	0.5	0		0	5.99	26.6453	1.16488	25.4804	0.999973	0.164996	4.20415	0.687196	22.6485	3.99679	0.115907	0.629753	0.599518	5.99
0.3	0.5	0		0	6	26.6873	1.17175	25.5156	0.999973	0.164996	4.20995	0.68833	22.6842	4.0031	0.11609	0.630623	0.600464	6
0.3	0.5	0		0	6.01	26.7294	1.17864	25.5508	0.999973	0.164996	4.21576	0.689465	22.72	4.00941	0.116273	0.631493	0.601412	6.01
0.3	0.5	0		0	6.02	26.7716	1.18553	25.586	0.999973	0.164996	4.22158	0.690603	22.7558	4.01573	0.116456	0.632365	0.60236	6.02
0.3	0.5	0		0	6.03	26.8138	1.19244	25.6213	0.999973	0.164996	4.22741	0.691743	22.7917	4.02207	0.11664	0.633237	0.60331	6.03
0.3	0.5	0		0	6.04	26.8561	1.19935	25.6567	0.999973	0.164996	4.23324	0.692884	22.8276	4.02841	0.116824	0.634111	0.604261	6.04
0.3	0.5	0		0	6.05	26.8984	1.20628	25.6921	0.999973	0.164996	4.23908	0.694027	22.8636	4.03476	0.117008	0.634986	0.605214	6.05
0.3	0.5	0		0	6.06	26.9408	1.21322	25.7276	0.999973	0.164996	4.24493	0.695172	22.8997	4.04112	0.117192	0.635862	0.606167	6.06
0.3	0.5	0		0	6.07	26.9832	1.22018	25.763	0.999973	0.164996	4.25079	0.696319	22.9357	4.04748	0.117377	0.63674	0.607123	6.07
0.3	0.5	0		0	6.08	27.0257	1.22714	25.7986	0.999973	0.164996	4.25665	0.697468	22.9719	4.05386	0.117562	0.637618	0.608079	6.08
0.3	0.5	0		0	6.09	27.0683	1.23411	25.8342	0.999973	0.164996	4.26253	0.698619	23.0081	4.06024	0.117747	0.638498	0.609037	6.09
0.3	0.5	0		0	6.1	27.1109	1.2411	25.8698	0.999973	0.164996	4.26841	0.699772	23.0443	4.06664	0.117933	0.639379	0.609996	6.1
0.3	0.5	0		0	6.11	27.1536	1.2481	25.9055	0.999973	0.164996	4.27429	0.700926	23.0806	4.07304	0.118118	0.640261	0.610956	6.11
0.3	0.5	0		0	6.12	27.1964	1.25511	25.9412	0.999973	0.164996	4.28019	0.702083	23.1169	4.07945	0.118304	0.641144	0.611918	6.12
0.3	0.5	0		0	6.13	27.2392	1.26213	25.977	0.999973	0.164996	4.28609	0.703241	23.1533	4.08587	0.11849	0.642028	0.612881	6.13
0.3	0.5	0		0	6.14	27.282	1.26916	26.0129	0.999973	0.164995	4.292	0.704401	23.1897	4.0923	0.118677	0.642914	0.613845	6.14
0.3	0.5	0		0	6.15	27.3249	1.2762	26.0487	0.999973	0.164995	4.29792	0.705564	23.2262	4.09874	0.118863	0.643801	0.614811	6.15
0.3	0.5	0		0	6.16	27.3679	1.28326	26.0847	0.999973	0.164995	4.30385	0.706728	23.2627	4.10519	0.11905	0.644688	0.615778	6.16
0.3	0.5	0		0	6.17	27.411	1.29033	26.1206	0.999973	0.164995	4.30979	0.707894	23.2993	4.11164	0.119238	0.645578	0.616746	6.17
0.3	0.5	0		0	6.18	27.4541	1.29741	26.1566	0.999973	0.164995	4.31573	0.709062	23.3359	4.11811	0.119425	0.646468	0.617716	6.18
0.3	0.5	0		0	6.19	27.4972	1.3045	26.1927	0.999973	0.164995	4.32168	0.710232	23.3726	4.12458	0.119613	0.647359	0.618687	6.19
0.3	0.5	0		0	6.2	27.5404	1.3116	26.2288	0.999972	0.164995	4.32764	0.711404	23.4094	4.13106	0.119801	0.648252	0.61966	6.2
0.3	0.5	0		0	6.21	27.5837	1.31871	26.265	0.999972	0.164995	4.3336	0.712577	23.4461	4.13756	0.119989	0.649146	0.620633	6.21
0.3	0.5	0		0	6.22	27.627	1.32584	26.3012	0.999972	0.164995	4.33958	0.713753	23.483	4.14406	0.120178	0.650041	0.621608	6.22
0.3	0.5	0		0	6.23	27.6704	1.33298	26.3375	0.999972	0.164995	4.34556	0.714931	23.5199	4.15056	0.120366	0.650937	0.622585	6.23
0.3	0.5	0		0	6.24	27.7139	1.34013	26.3738	0.999972	0.164995	4.35155	0.71611	23.5568	4.15708	0.120555	0.651834	0.623562	6.24
0.3	0.5	0		0	6.25	27.7574	1.34729	26.4101	0.999972	0.164995	4.35755	0.717292	23.5938	4.16361	0.120745	0.652733	0.624542	6.25
0.3	0.5	0		0	6.26	27.801	1.35446	26.4465	0.999972	0.164995	4.36355	0.718475	23.6308	4.17015	0.120934	0.653632	0.625522	6.26
0.3	0.5	0		0	6.27	27.8446	1.36164	26.483	0.999972	0.164995	4.36957	0.719661	23.6679	4.17669	0.121124	0.654533	0.626504	6.27
0.3	0.5	0		0	6.28	27.8883	1.36884	26.5195	0.999972	0.164995	4.37559	0.720848	23.7051	4.18325	0.121314	0.655435	0.627487	6.28
0.3	0.5	0		0	6.29	27.9321	1.37605	26.556	0.999972	0.164995	4.38162	0.722038	23.7423	4.18981	0.121504	0.656339	0.628471	6.29
0.3	0.5	0		0	6.3	27.9759	1.38327	26.5926	0.999972	0.164995	4.38766	0.723229	23.7795	4.19638	0.121695	0.657243	0.629457	6.3
0.3	0.5	0		0	6.31	28.0198	1.3905	26.6293	0.999972	0.164995	4.3937	0.724422	23.8168	4.20296	0.121886	0.658149	0.630445	6.31
0.3	0.5	0		0	6.32	28.0637	1.39775	26.666	0.999972	0.164995	4.39976	0.725617	23.8541	4.20955	0.122077	0.659056	0.631433	6.32
0.3	0.5	0		0	6.33	28.1077	1.405	26.7027	0.999972	0.164995	4.40582	0.726815	23.8915	4.21615	0.122268	0.659964	0.632423	6.33
0.3	0.5	0		0	6.34	28.1518	1.41227	26.7395	0.999972	0.164995	4.41189	0.728014	23.929	4.22276	0.12246	0.660873	0.633414	6.34
0.3	0.5	0		0	6.35	28.1959	1.41955	26.7763	0.999972	0.164995	4.41797	0.729215	23.9665	4.22938	0.122652	0.661784	0.634407	6.35
0.3	0.5	0		0	6.36	28.2401	1.42684	26.8132	0.999972	0.164995	4.42405	0.730418	24.004	4.23601	0.122844	0.662695	0.635401	6.36
0.3	0.5	0		0	6.37	28.2843	1.43415	26.8501	0.999972	0.164995	4.43015	0.731623	24.0416	4.24264	0.123037	0.663608	0.636397	6.37
0.3	0.5	0		0	6.38	28.3286	1.44146	26.8871	0.999972	0.164995	4.43625	0.732831	24.0793	4.24929	0.123229	0.664522	0.637393	6.38
0.3	0.5	0		0	6.39	28.373	1.44879	26.9242	0.999972	0.164995	4.44236	0.73404	24.117	4.25594	0.123422	0.665438	0.638391	6.39
0.3	0.5	0		0	6.4	28.4174	1.45613	26.9612	0.999972	0.164995	4.44848	0.735251	24.1548	4.26261	0.123616	0.666354	0.639391	6.4
0.3	0.5	0		0	6.41	28.4619	1.46348	26.9984	0.999972	0.164995	4.45461	0.736464	24.1926	4.26928	0.123809	0.667272	0.640392	6.41
0.3	0.5	0		0	6.42	28.5064	1.47085	27.0356	0.999971	0.164995	4.46074	0.737679	24.2304	4.27596	0.124003	0.668191	0.641394	6.42
0.3	0.5	0		0	6.43	28.551	1.47823	27.0728	0.999971	0.164995	4.46688	0.738896	24.2684	4.28265	0.124197	0.669111	0.642398	6.43
0.3	0.5	0		0	6.44	28.5957	1.48561	27.1101	0.999971	0.164995	4.47303	0.740115	24.3063	4.28935	0.124391	0.670032	0.643403	6.44
0.3	0.5	0		0	6.45	28.6404	1.49302	27.1474	0.999971	0.164995	4.47919	0.741337	24.3444	4.29606	0.124586	0.670955	0.644409	6.45
0.3	0.5	0		0	6.46	28.6852	1.50043	27.1848	0.999971	0.164995	4.48536	0.74256	24.3824	4.30278	0.124781	0.671879	0.645417	6.46
0.3	0.5	0		0	6.47	28.7301	1.50785	27.2222	0.999971	0.164995	4.49154	0.743785	24.4206	4.30951	0.124976	0.672804	0.646426	6.47
0.3	0.5	0		0	6.48	28.775	1.51529	27.2597	0.999971	0.164995	4.49772	0.745012	24.4587	4.31625	0.125171	0.67373	0.647437	6.48
0.3	0.5	0		0	6.49	28.82	1.52274	27.2972	0.999971	0.164995	4.50391	0.746241	24.497	4.32299	0.125367	0.674658	0.648449	6.49
0.3	0.5	0		0	6.5	28.865	1.53021	27.3348	0.999971	0.164995	4.51011	0.747473	24.5352	4.32975	0.125563	0.675587	0.649462	6.5
0.3	0.5	0		0	6.51	28.9101	1.53768	27.3724	0.999971	0.164995	4.51632	0.748706	24.5736	4.33651	0.125759	0.676516	0.650477	6.51
0.3	0.5	0		0	6.52	28.9553	1.54517	27.4101	0.999971	0.164995	4.52253	0.749941	24.612	4.34329	0.125955	0.677448	0.651493	6.52
0.3	0.5	0		0	6.53	29.0005	1.55267	27.4478	0.999971	0.164995	4.52876	0.751179	24.6504	4.35007	0.126152	0.67838	0.652511	6.53
0.3	0.5	0		0	6.54	29.0458	1.56018	27.4856	0.999971	0.164995	4.53499	0.752418	24.6889	4.35687	0.126349	0.679314	0.65353	6.54
0.3	0.5	0		0	6.55	29.0911	1.5677	27.5234	0.999971	0.164995	4.54123	0.753659	24.7275	4.36367	0.126546	0.680249	0.65455	6.55
0.3	0.5	0		0	6.56	29.1365	1.57524	27.5613	0.999971	0.164995	4.54748	0.754903	24.7661	4.37048	0.126744	0.681185	0.655572	6.56
0.3	0.5	0		0	6.57	29.182	1.58279	27.5992	0.999971	0.164995	4.55374	0.756148	24.8047	4.3773	0.126942	0.682122	0.656595	6.57
0.3	0.5	0		0	6.58	29.2275	1.59035	27.6372	0.999971	0.164995	4.56	0.757396	24.8434	4.38413	0.12714	0.683061	0.65762	6.58
0.3	0.5	0		0	6.59	29.2731	1.59792	27.6752	0.999971	0.164995	4.56628	0.758646	24.8822	4.39097	0.127338	0.684001	0.658646	6.59
0.3	0.5	0		0	6.6	29.3188	1.60551	27.7133	0.999971	0.164995	4.57256	0.759897	24.921	4.39782	0.127537	0.684942	0.659673	6.6
0.3	0.5	0		0	6.61	29.3645	1.61311	27.7514	0.999971	0.164995	4.57885	0.761151	24.9599	4.40468	0.127736	0.685884	0.660702	6.61
0.3	0.5	0		0	6.62	29.4103	1.62072	27.7896	0.999971	0.164995	4.58515	0.762407	24.9988	4.41155	0.127935	0.686828	0.661732	6.62
0.3	0.5	0		0	6.63	29.4562	1.62834	27.8278	0.999971	0.164995	4.59146	0.763665	25.0377	4.41843	0.128134	0.687772	0.662764	6.63
0.3	0.5	0		0	6.64	29.5021	1.63598	27.8661	0.99997	0.164995	4.59777	0.764925	25.0768	4.42531	0.128334	0.688718	0.663797	6.64
0.3	0.5	0		0	6.65	29.5481	1.64363	27.9044	0.99997	0.164995	4.6041	0.766187	25.1159	4.43221	0.128534	0.689666	0.664831	6.65
0.3	0.5	0		0	6.66	29.5941	1.65129	27.9428	0.99997	0.164995	4.61043	0.767451	25.155	4.43912	0.128734	0.690614	0.665867	6.66
0.3	0.5	0		0	6.67	29.6402	1.65897	27.9812	0.99997	0.164995	4.61677	0.768718	25.1942	4.44603	0.128935	0.691564	0.666905	6.67
0.3	0.5	0		0	6.68	29.6864	1.66665	28.0197	0.99997	0.164995	4.62312	0.769986	25.2334	4.45296	0.129136	0.692515	0.667944	6.68
0.3	0.5	0		0	6.69	29.7326	1.67435	28.0583	0.99997	0.164995	4.62947	0.771256	25.2727	4.45989	0.129337	0.693468	0.668984	6.69
0.3	0.5	0		0	6.7	29.7789	1.68207	28.0968	0.99997	0.164995	4.63584	0.772529	25.3121	4.46684	0.129538	0.694421	0.670025	6.7
0.3	0.5	0		0	6.71	29.8253	1.68979	28.1355	0.99997	0.164995	4.64221	0.773804	25.3515	4.47379	0.12974	0.695376	0.671068	6.71
0.3	0.5	0		0	6.72	29.8717	1.69753	28.1742	0.99997	0.164995	4.6486	0.77508	25.3909	4.48075	0.129942	0.696332	0.672113	6.72
0.3	0.5	0		0	6.73	29.9182	1.70528	28.2129	0.99997	0.164995	4.65499	0.776359	25.4304	4.48773	0.130144	0.69729	0.673159	6.73
0.3	0.5	0		0	6.74	29.9647	1.71304	28.2517	0.99997	0.164995	4.66139	0.77764	25.47	4.49471	0.130347	0.698248	0.674206	6.74
0.3	0.5	0		0	6.75	30.0113	1.72082	28.2905	0.99997	0.164995	4.66779	0.778923	25.5096	4.5017	0.130549	0.699208	0.675255	6.75
0.3	0.5	0		0	6.76	30.058	1.72861	28.3294	0.99997	0.164995	4.67421	0.780208	25.5493	4.5087	0.130752	0.700169	0.676305	6.76
0.3	0.5	0		0	6.77	30.1048	1.73641	28.3683	0.99997	0.164995	4.68064	0.781496	25.589	4.51571	0.130956	0.701132	0.677357	6.77
0.3	0.5	0		0	6.78	30.1516	1.74423	28.4073	0.99997	0.164995	4.68707	0.782785	25.6288	4.52273	0.131159	0.702095	0.67841	6.78
0.3	0.5	0		0	6.79	30.1984	1.75205	28.4464	0.99997	0.164995	4.69351	0.784077	25.6687	4.52976	0.131363	0.70306	0.679465	6.79
0.3	0.5	0		0	6.8	30.2454	1.7599	28.4855	0.99997	0.164995	4.69996	0.78537	25.7086	4.53681	0.131567	0.704027	0.680521	6.8
0.3	0.5	0		0	6.81	30.2924	1.76775	28.5246	0.99997	0.164995	4.70642	0.786666	25.7485	4.54385	0.131772	0.704994	0.681578	6.81
0.3	0.5	0		0	6.82	30.3394	1.77562	28.5638	0.99997	0.164995	4.71289	0.787964	25.7885	4.55091	0.131977	0.705963	0.682637	6.82
0.3	0.5	0		0	6.83	30.3866	1.7835	28.6031	0.99997	0.164995	4.71936	0.789264	25.8286	4.55798	0.132182	0.706933	0.683698	6.83
0.3	0.5	0		0	6.84	30.4338	1.79139	28.6424	0.99997	0.164995	4.72585	0.790566	25.8687	4.56506	0.132387	0.707904	0.684759	6.84
0.3	0.5	0		0	6.85	30.481	1.79929	28.6817	0.99997	0.164995	4.73234	0.791871	25.9089	4.57215	0.132592	0.708877	0.685823	6.85
0.3	0.5	0		0	6.86	30.5283	1.80721	28.7211	0.999969	0.164995	4.73884	0.793177	25.9491	4.57925	0.132798	0.709851	0.686888	6.86
0.3	0.5	0		0	6.87	30.5757	1.81514	28.7606	0.999969	0.164995	4.74535	0.794486	25.9894	4.58636	0.133004	0.710826	0.687954	6.87
0.3	0.5	0		0	6.88	30.6232	1.82309	28.8001	0.999969	0.164995	4.75187	0.795797	26.0297	4.59348	0.133211	0.711803	0.689021	6.88
0.3	0.5	0		0	6.89	30.6707	1.83105	28.8396	0.999969	0.164995	4.7584	0.79711	26.0701	4.6006	0.133418	0.71278	0.690091	6.89
0.3	0.5	0		0	6.9	30.7183	1.83902	28.8793	0.999969	0.164995	4.76493	0.798425	26.1105	4.60774	0.133625	0.713759	0.691161	6.9
0.3	0.5	0		0	6.91	30.7659	1.847	28.9189	0.999969	0.164995	4.77148	0.799742	26.151	4.61489	0.133832	0.71474	0.692233	6.91
0.3	0.5	0		0	6.92	30.8136	1.855	28.9586	0.999969	0.164995	4.77803	0.801062	26.1916	4.62205	0.134039	0.715721	0.693307	6.92
0.3	0.5	0		0	6.93	30.8614	1.86301	28.9984	0.999969	0.164995	4.78459	0.802384	26.2322	4.62921	0.134247	0.716704	0.694382	6.93
0.3	0.5	0		0	6.94	30.9093	1.87103	29.0382	0.999969	0.164995	4.79116	0.803708	26.2729	4.63639	0.134455	0.717689	0.695459	6.94
0.3	0.5	0		0	6.95	30.9572	1.87907	29.0781	0.999969	0.164995	4.79774	0.805034	26.3136	4.64358	0.134664	0.718674	0.696537	6.95
0.3	0.5	0		0	6.96	31.0052	1.88712	29.118	0.999969	0.164995	4.80433	0.806362	26.3544	4.65077	0.134872	0.719661	0.697616	6.96
0.3	0.5	0		0	6.97	31.0532	1.89519	29.158	0.999969	0.164995	4.81092	0.807692	26.3952	4.65798	0.135081	0.720649	0.698697	6.97
0.3	0.5	0		0	6.98	31.1013	1.90326	29.198	0.999969	0.164995	4.81753	0.809025	26.4361	4.6652	0.135291	0.721639	0.69978	6.98
0.3	0.5	0		0	6.99	31.1495	1.91135	29.2381	0.999969	0.164995	4.82414	0.81036	26.4771	4.67242	0.1355	0.722629	0.700863	6.99
0.3	0.5	0		0	7	31.1977	1.91946	29.2783	0.999969	0.164995	4.83076	0.811697	26.5181	4.67966	0.13571	0.723621	0.701949	7
0.3	0.5	0		0	7.01	31.246	1.92757	29.3185	0.999969	0.164995	4.8374	0.813036	26.5591	4.68691	0.13592	0.724615	0.703036	7.01
0.3	0.5	0		0	7.02	31.2944	1.9357	29.3587	0.999969	0.164995	4.84403	0.814378	26.6002	4.69416	0.136131	0.725609	0.704124	7.02
0.3	0.5	0		0	7.03	31.3429	1.94385	29.399	0.999969	0.164995	4.85068	0.815721	26.6414	4.70143	0.136341	0.726605	0.705214	7.03
0.3	0.5	0		0	7.04	31.3914	1.952	29.4394	0.999969	0.164995	4.85734	0.817067	26.6827	4.7087	0.136552	0.727603	0.706306	7.04
0.3	0.5	0		0	7.05	31.4399	1.96018	29.4798	0.999969	0.164995	4.86401	0.818415	26.7239	4.71599	0.136764	0.728601	0.707398	7.05
0.3	0.5	0		0	7.06	31.4886	1.96836	29.5202	0.999969	0.164995	4.87068	0.819766	26.7653	4.72329	0.136975	0.729601	0.708493	7.06
0.3	0.5	0		0	7.07	31.5373	1.97656	29.5607	0.999968	0.164995	4.87737	0.821118	26.8067	4.73059	0.137187	0.730602	0.709589	7.07
0.3	0.5	0		0	7.08	31.5861	1.98477	29.6013	0.999968	0.164995	4.88406	0.822473	26.8481	4.73791	0.137399	0.731605	0.710686	7.08
0.3	0.5	0		0	7.09	31.6349	1.99299	29.6419	0.999968	0.164995	4.89076	0.82383	26.8897	4.74523	0.137612	0.732609	0.711785	7.09
0.3	0.5	0		0	7.1	31.6838	2.00123	29.6826	0.999968	0.164995	4.89747	0.825189	26.9312	4.75257	0.137825	0.733614	0.712885	7.1
0.3	0.5	0		0	7.11	31.7328	2.00948	29.7233	0.999968	0.164995	4.90419	0.826551	26.9729	4.75992	0.138038	0.73462	0.713987	7.11
0.3	0.5	0		0	7.12	31.7818	2.01775	29.7641	0.999968	0.164995	4.91091	0.827915	27.0145	4.76727	0.138251	0.735628	0.715091	7.12
0.3	0.5	0		0	7.13	31.8309	2.02603	29.8049	0.999968	0.164995	4.91765	0.829281	27.0563	4.77464	0.138465	0.736637	0.716196	7.13
0.3	0.5	0		0	7.14	31.8801	2.03432	29.8458	0.999968	0.164995	4.9244	0.830649	27.0981	4.78202	0.138678	0.737648	0.717302	7.14
0.3	0.5	0		0	7.15	31.9293	2.04263	29.8867	0.999968	0.164995	4.93115	0.832019	27.1399	4.7894	0.138893	0.73866	0.71841	7.15
0.3	0.5	0		0	7.16	31.9787	2.05095	29.9277	0.999968	0.164995	4.93791	0.833392	27.1819	4.7968	0.139107	0.739673	0.71952	7.16
0.3	0.5	0		0	7.17	32.028	2.05928	29.9688	0.999968	0.164995	4.94469	0.834767	27.2238	4.80421	0.139322	0.740687	0.720631	7.17
0.3	0.5	0		0	7.18	32.0775	2.06763	30.0099	0.999968	0.164995	4.95147	0.836145	27.2659	4.81162	0.139537	0.741703	0.721743	7.18
0.3	0.5	0		0	7.19	32.127	2.07599	30.051	0.999968	0.164995	4.95826	0.837524	27.3079	4.81905	0.139752	0.74272	0.722857	7.19
0.3	0.5	0		0	7.2	32.1766	2.08437	30.0922	0.999968	0.164995	4.96506	0.838906	27.3501	4.82649	0.139968	0.743739	0.723973	7.2
0.3	0.5	0		0	7.21	32.2262	2.09275	30.1335	0.999968	0.164995	4.97186	0.84029	27.3923	4.83393	0.140184	0.744758	0.72509	7.21
0.3	0.5	0		0	7.22	32.2759	2.10116	30.1748	0.999968	0.164995	4.97868	0.841677	27.4346	4.84139	0.1404	0.745779	0.726209	7.22
0.3	0.5	0		0	7.23	32.3257	2.10957	30.2162	0.999968	0.164995	4.98551	0.843065	27.4769	4.84886	0.140617	0.746802	0.727329	7.23
0.3	0.5	0		0	7.24	32.3756	2.118	30.2576	0.999968	0.164995	4.99234	0.844456	27.5193	4.85634	0.140834	0.747826	0.728451	7.24
0.3	0.5	0		0	7.25	32.4255	2.12645	30.2991	0.999968	0.164995	4.99918	0.84585	27.5617	4.86383	0.141051	0.748851	0.729574	7.25
0.3	0.5	0		0	7.26	32.4755	2.13491	30.3406	0.999968	0.164995	5.00604	0.847245	27.6042	4.87133	0.141268	0.749878	0.730699	7.26
0.3	0.5	0		0	7.27	32.5256	2.14338	30.3822	0.999967	0.164995	5.0129	0.848643	27.6467	4.87883	0.141486	0.750905	0.731825	7.27
0.3	0.5	0		0	7.28	32.5757	2.15187	30.4238	0.999967	0.164995	5.01977	0.850043	27.6893	4.88635	0.141704	0.751935	0.732953	7.28
0.3	0.5	0		0	7.29	32.6259	2.16037	30.4655	0.999967	0.164995	5.02665	0.851446	27.732	4.89388	0.141923	0.752965	0.734083	7.29
0.3	0.5	0		0	7.3	32.6762	2.16888	30.5073	0.999967	0.164995	5.03354	0.852851	27.7747	4.90142	0.142141	0.753997	0.735214	7.3
0.3	0.5	0		0	7.31	32.7265	2.17741	30.5491	0.999967	0.164995	5.04043	0.854258	27.8175	4.90897	0.14236	0.75503	0.736346	7.31
0.3	0.5	0		0	7.32	32.7769	2.18595	30.5909	0.999967	0.164995	5.04734	0.855667	27.8604	4.91653	0.14258	0.756065	0.73748	7.32
0.3	0.5	0		0	7.33	32.8274	2.19451	30.6329	0.999967	0.164995	5.05426	0.857079	27.9033	4.92411	0.142799	0.757101	0.738616	7.33
0.3	0.5	0		0	7.34	32.8779	2.20308	30.6748	0.999967	0.164995	5.06118	0.858493	27.9462	4.93169	0.143019	0.758138	0.739753	7.34
0.3	0.5	0		0	7.35	32.9285	2.21167	30.7169	0.999967	0.164995	5.06812	0.85991	27.9892	4.93928	0.143239	0.759177	0.740892	7.35
0.3	0.5	0		0	7.36	32.9792	2.22026	30.7589	0.999967	0.164995	5.07506	0.861329	28.0323	4.94688	0.14346	0.760217	0.742032	7.36
0.3	0.5	0		0	7.37	33.03	2.22888	30.8011	0.999967	0.164995	5.08201	0.86275	28.0755	4.95449	0.14368	0.761259	0.743174	7.37
0.3	0.5	0		0	7.38	33.0808	2.23751	30.8433	0.999967	0.164995	5.08897	0.864173	28.1187	4.96212	0.143901	0.762302	0.744318	7.38
0.3	0.5	0		0	7.39	33.1317	2.24615	30.8855	0.999967	0.164995	5.09594	0.865599	28.1619	4.96975	0.144123	0.763346	0.745463	7.39
0.3	0.5	0		0	7.4	33.1826	2.2548	30.9278	0.999967	0.164995	5.10292	0.867027	28.2052	4.97739	0.144344	0.764391	0.746609	7.4
0.3	0.5	0		0	7.41	33.2337	2.26347	30.9702	0.999967	0.164995	5.10991	0.868458	28.2486	4.98505	0.144566	0.765438	0.747757	7.41
0.3	0.5	0		0	7.42	33.2848	2.27216	31.0126	0.999967	0.164995	5.11691	0.869891	28.292	4.99271	0.144789	0.766487	0.748907	7.42
0.3	0.5	0		0	7.43	33.3359	2.28086	31.0551	0.999967	0.164994	5.12392	0.871326	28.3355	5.00039	0.145011	0.767536	0.750058	7.43
0.3	0.5	0		0	7.44	33.3872	2.28957	31.0976	0.999967	0.164994	5.13093	0.872764	28.3791	5.00807	0.145234	0.768587	0.751211	7.44
0.3	0.5	0		0	7.45	33.4385	2.2983	31.1402	0.999967	0.164994	5.13796	0.874204	28.4227	5.01577	0.145457	0.76964	0.752366	7.45
0.3	0.5	0		0	7.46	33.4899	2.30704	31.1828	0.999967	0.164994	5.14499	0.875646	28.4664	5.02348	0.145681	0.770694	0.753522	7.46
0.3	0.5	0		0	7.47	33.5413	2.3158	31.2255	0.999966	0.164994	5.15204	0.877091	28.5101	5.0312	0.145905	0.771749	0.754679	7.47
0.3	0.5	0		0	7.48	33.5928	2.32457	31.2683	0.999966	0.164994	5.15909	0.878538	28.5539	5.03892	0.146129	0.772805	0.755839	7.48
0.3	0.5	0		0	7.49	33.6444	2.33335	31.3111	0.999966	0.164994	5.16615	0.879987	28.5978	5.04666	0.146353	0.773863	0.756999	7.49
0.3	0.5	0		0	7.5	33.6961	2.34215	31.3539	0.999966	0.164994	5.17322	0.881439	28.6417	5.05441	0.146578	0.774923	0.758162	7.5
0.3	0.5	0		0	7.51	33.7478	2.35097	31.3968	0.999966	0.164994	5.1803	0.882894	28.6856	5.06217	0.146803	0.775983	0.759326	7.51
0.3	0.5	0		0	7.52	33.7996	2.3598	31.4398	0.999966	0.164994	5.18739	0.88435	28.7297	5.06994	0.147028	0.777046	0.760491	7.52
0.3	0.5	0		0	7.53	33.8515	2.36864	31.4828	0.999966	0.164994	5.19449	0.88581	28.7738	5.07772	0.147254	0.778109	0.761658	7.53
0.3	0.5	0		0	7.54	33.9034	2.3775	31.5259	0.999966	0.164994	5.2016	0.887271	28.8179	5.08551	0.14748	0.779174	0.762827	7.54
0.3	0.5	0		0	7.55	33.9554	2.38637	31.5691	0.999966	0.164994	5.20872	0.888735	28.8621	5.09332	0.147706	0.78024	0.763998	7.55
0.3	0.5	0		0	7.56	34.0075	2.39526	31.6123	0.999966	0.164994	5.21585	0.890201	28.9064	5.10113	0.147933	0.781308	0.76517	7.56
0.3	0.5	0		0	7.57	34.0597	2.40416	31.6555	0.999966	0.164994	5.22299	0.89167	28.9507	5.10895	0.14816	0.782377	0.766343	7.57
0.3	0.5	0		0	7.58	34.1119	2.41308	31.6988	0.999966	0.164994	5.23013	0.893141	28.9951	5.11679	0.148387	0.783448	0.767518	7.58
0.3	0.5	0		0	7.59	34.1642	2.42201	31.7422	0.999966	0.164994	5.23729	0.894615	29.0396	5.12463	0.148614	0.78452	0.768695	7.59
0.3	0.5	0		0	7.6	34.2166	2.43095	31.7856	0.999966	0.164994	5.24445	0.896091	29.0841	5.13249	0.148842	0.785593	0.769873	7.6
0.3	0.5	0		0	7.61	34.269	2.43991	31.8291	0.999966	0.164994	5.25163	0.89757	29.1287	5.14036	0.14907	0.786668	0.771053	7.61
0.3	0.5	0		0	7.62	34.3216	2.44889	31.8727	0.999966	0.164994	5.25881	0.899051	29.1733	5.14823	0.149299	0.787744	0.772235	7.62
0.3	0.5	0		0	7.63	34.3741	2.45788	31.9163	0.999966	0.164994	5.266	0.900534	29.218	5.15612	0.149528	0.788821	0.773418	7.63
0.3	0.5	0		0	7.64	34.4268	2.46689	31.9599	0.999966	0.164994	5.27321	0.90202	29.2628	5.16402	0.149757	0.7899	0.774603	7.64
0.3	0.5	0		0	7.65	34.4795	2.47591	32.0036	0.999966	0.164994	5.28042	0.903508	29.3076	5.17193	0.149986	0.790981	0.77579	7.65
0.3	0.5	0		0	7.66	34.5323	2.48494	32.0474	0.999965	0.164994	5.28764	0.904999	29.3525	5.17985	0.150216	0.792063	0.776978	7.66
0.3	0.5	0		0	7.67	34.5852	2.49399	32.0912	0.999965	0.164994	5.29487	0.906492	29.3974	5.18778	0.150446	0.793146	0.778167	7.67
0.3	0.5	0		0	7.68	34.6382	2.50306	32.1351	0.999965	0.164994	5.30211	0.907988	29.4424	5.19572	0.150676	0.79423	0.779359	7.68
0.3	0.5	0		0	7.69	34.6912	2.51214	32.1791	0.999965	0.164994	5.30936	0.909486	29.4875	5.20368	0.150907	0.795316	0.780552	7.69
0.3	0.5	0		0	7.7	34.7443	2.52123	32.2231	0.999965	0.164994	5.31662	0.910986	29.5326	5.21164	0.151138	0.796404	0.781746	7.7
0.3	0.5	0		0	7.71	34.7974	2.53034	32.2671	0.999965	0.164994	5.32389	0.912489	29.5778	5.21962	0.151369	0.797493	0.782943	7.71
0.3	0.5	0		0	7.72	34.8507	2.53947	32.3112	0.999965	0.164994	5.33117	0.913995	29.6231	5.2276	0.1516	0.798583	0.78414	7.72
0.3	0.5	0		0	7.73	34.904	2.54861	32.3554	0.999965	0.164994	5.33845	0.915503	29.6684	5.2356	0.151832	0.799675	0.78534	7.73
0.3	0.5	0		0	7.74	34.9574	2.55776	32.3996	0.999965	0.164994	5.34575	0.917013	29.7138	5.24361	0.152065	0.800768	0.786541	7.74
0.3	0.5	0		0	7.75	35.0108	2.56693	32.4439	0.999965	0.164994	5.35306	0.918526	29.7592	5.25163	0.152297	0.801863	0.787744	7.75
0.3	0.5	0		0	7.76	35.0644	2.57612	32.4883	0.999965	0.164994	5.36037	0.920042	29.8047	5.25966	0.15253	0.802959	0.788948	7.76
0.3	0.5	0		0	7.77	35.118	2.58532	32.5327	0.999965	0.164994	5.3677	0.92156	29.8503	5.2677	0.152763	0.804056	0.790154	7.77
0.3	0.5	0		0	7.78	35.1717	2.59453	32.5771	0.999965	0.164994	5.37504	0.923081	29.8959	5.27575	0.152997	0.805155	0.791362	7.78
0.3	0.5	0		0	7.79	35.2254	2.60376	32.6216	0.999965	0.164994	5.38238	0.924604	29.9416	5.28381	0.15323	0.806255	0.792572	7.79
0.3	0.5	0		0	7.8	35.2792	2.61301	32.6662	0.999965	0.164994	5.38974	0.926129	29.9873	5.29188	0.153465	0.807357	0.793783	7.8
0.3	0.5	0		0	7.81	35.3331	2.62227	32.7109	0.999965	0.164994	5.3971	0.927657	30.0332	5.29997	0.153699	0.80846	0.794995	7.81
0.3	0.5	0		0	7.82	35.3871	2.63155	32.7555	0.999965	0.164994	5.40447	0.929188	30.079	5.30806	0.153934	0.809565	0.79621	7.82
0.3	0.5	0		0	7.83	35.4411	2.64084	32.8003	0.999965	0.164994	5.41186	0.930721	30.125	5.31617	0.154169	0.810671	0.797426	7.83
0.3	0.5	0		0	7.84	35.4953	2.65015	32.8451	0.999965	0.164994	5.41925	0.932256	30.171	5.32429	0.154404	0.811779	0.798643	7.84
0.3	0.5	0		0	7.85	35.5494	2.65947	32.89	0.999964	0.164994	5.42665	0.933795	30.217	5.33242	0.15464	0.812888	0.799863	7.85
0.3	0.5	0		0	7.86	35.6037	2.66881	32.9349	0.999964	0.164994	5.43407	0.935335	30.2632	5.34056	0.154876	0.813998	0.801084	7.86
0.3	0.5	0		0	7.87	35.6581	2.67816	32.9799	0.999964	0.164994	5.44149	0.936879	30.3093	5.34871	0.155113	0.81511	0.802306	7.87
0.3	0.5	0		0	7.88	35.7125	2.68753	33.0249	0.999964	0.164994	5.44892	0.938424	30.3556	5.35687	0.155349	0.816223	0.803531	7.88
0.3	0.5	0		0	7.89	35.767	2.69691	33.07	0.999964	0.164994	5.45636	0.939973	30.4019	5.36504	0.155586	0.817338	0.804757	7.89
0.3	0.5	0		0	7.9	35.8215	2.70631	33.1152	0.999964	0.164994	5.46381	0.941524	30.4483	5.37323	0.155824	0.818454	0.805984	7.9
0.3	0.5	0		0	7.91	35.8762	2.71573	33.1604	0.999964	0.164994	5.47128	0.943077	30.4947	5.38142	0.156061	0.819572	0.807214	7.91
0.3	0.5	0		0	7.92	35.9309	2.72516	33.2057	0.999964	0.164994	5.47875	0.944633	30.5412	5.38963	0.156299	0.820691	0.808445	7.92
0.3	0.5	0		0	7.93	35.9857	2.7346	33.2511	0.999964	0.164994	5.48623	0.946192	30.5878	5.39785	0.156538	0.821812	0.809677	7.93
0.3	0.5	0		0	7.94	36.0405	2.74407	33.2965	0.999964	0.164994	5.49372	0.947753	30.6344	5.40608	0.156776	0.822934	0.810912	7.94
0.3	0.5	0		0	7.95	36.0955	2.75354	33.3419	0.999964	0.164994	5.50122	0.949317	30.6811	5.41432	0.157015	0.824058	0.812148	7.95
0.3	0.5	0		0	7.96	36.1505	2.76304	33.3874	0.999964	0.164994	5.50873	0.950883	30.7279	5.42257	0.157255	0.825183	0.813386	7.96
0.3	0.5	0		0	7.97	36.2056	2.77255	33.433	0.999964	0.164994	5.51625	0.952452	30.7747	5.43083	0.157494	0.826309	0.814625	7.97
0.3	0.5	0		0	7.98	36.2607	2.78207	33.4787	0.999964	0.164994	5.52378	0.954023	30.8216	5.43911	0.157734	0.827437	0.815866	7.98
0.3	0.5	0		0	7.99	36.316	2.79161	33.5244	0.999964	0.164994	5.53132	0.955597	30.8686	5.44739	0.157974	0.828567	0.817109	7.99
0.3	0.5	0		0	8	36.3713	2.80117	33.5701	0.999964	0.164994	5.53887	0.957174	30.9156	5.45569	0.158215	0.829698	0.818354	8
0.3	0.5	0		0	8.01	36.4267	2.81074	33.6159	0.999964	0.164994	5.54643	0.958508	30.9627	5.464	0.158456	0.83083	0.8196	8.01
0.3	0.5	0		0	8.02	36.4821	2.82032	33.6618	0.999964	0.164994	5.554	0.959844	31.0098	5.47232	0.158697	0.831964	0.820848	8.02
0.3	0.5	0		0	8.03	36.5377	2.82992	33.7077	0.999963	0.164994	5.56157	0.961182	31.057	5.48065	0.158939	0.833099	0.822098	8.03
0.3	0.5	0		0	8.04	36.5933	2.83953	33.7538	0.999963	0.164994	5.56916	0.962522	31.1043	5.48899	0.159181	0.834236	0.823349	8.04
0.3	0.5	0		0	8.05	36.649	2.84916	33.7998	0.999963	0.164994	5.57677	0.963863	31.1516	5.49735	0.159423	0.835375	0.824602	8.05
0.3	0.5	0		0	8.06	36.7047	2.8588	33.8459	0.999963	0.164994	5.58438	0.965207	31.199	5.50571	0.159666	0.836515	0.825857	8.06
0.3	0.5	0		0	8.07	36.7606	2.86845	33.8921	0.999963	0.164994	5.592	0.966552	31.2465	5.51409	0.159909	0.837656	0.827113	8.07
0.3	0.5	0		0	8.08	36.8165	2.87812	33.9384	0.999963	0.164994	5.59963	0.967899	31.294	5.52248	0.160152	0.8388	0.828371	8.08
0.3	0.5	0		0	8.09	36.8725	2.88779	33.9847	0.999963	0.164994	5.60727	0.969247	31.3416	5.53088	0.160395	0.839944	0.829631	8.09
0.3	0.5	0		0	8.1	36.9286	2.89749	34.0311	0.999963	0.164994	5.61492	0.970598	31.3893	5.53929	0.160639	0.841091	0.830893	8.1
0.3	0.5	0		0	8.11	36.9847	2.90719	34.0775	0.999963	0.164994	5.62258	0.97195	31.437	5.54771	0.160884	0.842238	0.832156	8.11
0.3	0.5	0		0	8.12	37.041	2.91691	34.124	0.999963	0.164994	5.63026	0.973304	31.4848	5.55614	0.161128	0.843388	0.833421	8.12
0.3	0.5	0		0	8.13	37.0973	2.92665	34.1706	0.999963	0.164994	5.63794	0.97466	31.5327	5.56459	0.161373	0.844539	0.834688	8.13
0.3	0.5	0		0	8.14	37.1536	2.93639	34.2172	0.999963	0.164994	5.64564	0.976018	31.5806	5.57304	0.161618	0.845691	0.835957	8.14
0.3	0.5	0		0	8.15	37.2101	2.94615	34.2639	0.999963	0.164994	5.65334	0.977378	31.6286	5.58151	0.161864	0.846845	0.837227	8.15
0.3	0.5	0		0	8.16	37.2666	2.95593	34.3107	0.999963	0.164994	5.66105	0.978739	31.6766	5.58999	0.16211	0.848001	0.838499	8.16
0.3	0.5	0		0	8.17	37.3232	2.96571	34.3575	0.999963	0.164994	5.66878	0.980102	31.7247	5.59848	0.162356	0.849158	0.839773	8.17
0.3	0.5	0		0	8.18	37.3799	2.97551	34.4044	0.999963	0.164994	5.67651	0.981467	31.7729	5.60699	0.162603	0.850317	0.841048	8.18
0.3	0.5	0		0	8.19	37.4367	2.98533	34.4514	0.999963	0.164994	5.68426	0.982834	31.8212	5.6155	0.16285	0.851477	0.842325	8.19
0.3	0.5	0		0	8.2	37.4935	2.99516	34.4984	0.999963	0.164994	5.69202	0.984203	31.8695	5.62403	0.163097	0.852639	0.843604	8.2
0.3	0.5	0		0	8.21	37.5504	3.005	34.5454	0.999962	0.164994	5.69979	0.985574	31.9179	5.63257	0.163344	0.853803	0.844885	8.21
0.3	0.5	0		0	8.22	37.6074	3.01486	34.5926	0.999962	0.164994	5.70756	0.986946	31.9663	5.64112	0.163592	0.854968	0.846168	8.22
0.3	0.5	0		0	8.23	37.6645	3.02472	34.6398	0.999962	0.164994	5.71535	0.988321	32.0148	5.64968	0.163841	0.856134	0.847452	8.23
0.3	0.5	0		0	8.24	37.7217	3.03461	34.6871	0.999962	0.164994	5.72315	0.989697	32.0634	5.65825	0.164089	0.857303	0.848738	8.24
0.3	0.5	0		0	8.25	37.7789	3.0445	34.7344	0.999962	0.164994	5.73096	0.991075	32.1121	5.66684	0.164338	0.858473	0.850025	8.25
0.3	0.5	0		0	8.26	37.8362	3.05442	34.7818	0.999962	0.164994	5.73878	0.992455	32.1608	5.67543	0.164588	0.859644	0.851315	8.26
0.3	0.5	0		0	8.27	37.8936	3.06434	34.8293	0.999962	0.164994	5.74661	0.993837	32.2096	5.68404	0.164837	0.860817	0.852606	8.27
0.3	0.5	0		0	8.28	37.9511	3.07428	34.8768	0.999962	0.164994	5.75445	0.99522	32.2584	5.69266	0.165087	0.861992	0.853899	8.28
0.3	0.5	0		0	8.29	38.0086	3.08423	34.9244	0.999962	0.164994	5.7623	0.996606	32.3073	5.70129	0.165337	0.863168	0.855194	8.29
0.3	0.5	0		0	8.3	38.0662	3.0942	34.972	0.999962	0.164994	5.77017	0.997993	32.3563	5.70994	0.165588	0.864346	0.85649	8.3
0.3	0.5	0		0	8.31	38.1239	3.10418	35.0198	0.999962	0.164994	5.77804	0.999382	32.4053	5.71859	0.165839	0.865525	0.857789	8.31
0.3	0.5	0		0	8.32	38.1817	3.11417	35.0676	0.999962	0.164994	5.78592	1.00077	32.4545	5.72726	0.16609	0.866706	0.859089	8.32
0.3	0.5	0		0	8.33	38.2396	3.12418	35.1154	0.999962	0.164994	5.79382	1.00217	32.5036	5.73594	0.166342	0.867889	0.860391	8.33
0.3	0.5	0		0	8.34	38.2975	3.1342	35.1633	0.999962	0.164994	5.80173	1.00356	32.5529	5.74463	0.166594	0.869073	0.861694	8.34
0.3	0.5	0		0	8.35	38.3555	3.14424	35.2113	0.999962	0.164994	5.80964	1.00496	32.6022	5.75333	0.166847	0.870259	0.863	8.35
0.3	0.5	0		0	8.36	38.4136	3.15428	35.2593	0.999962	0.164994	5.81757	1.00636	32.6516	5.76204	0.167099	0.871446	0.864307	8.36
0.3	0.5	0		0	8.37	38.4718	3.16435	35.3075	0.999962	0.164994	5.82551	1.00776	32.701	5.77077	0.167352	0.872635	0.865616	8.37
0.3	0.5	0		0	8.38	38.5301	3.17443	35.3556	0.999961	0.164994	5.83346	1.00916	32.7506	5.77951	0.167606	0.873826	0.866926	8.38
0.3	0.5	0		0	8.39	38.5884	3.18452	35.4039	0.999961	0.164994	5.84141	1.01056	32.8001	5.78826	0.16786	0.875018	0.868239	8.39
0.3	0.5	0		0	8.4	38.6468	3.19462	35.4522	0.999961	0.164994	5.84938	1.01197	32.8498	5.79702	0.168114	0.876212	0.869553	8.4
0.3	0.5	0		0	8.41	38.7053	3.20474	35.5006	0.999961	0.164994	5.85737	1.01338	32.8995	5.8058	0.168368	0.877408	0.870869	8.41
0.3	0.5	0		0	8.42	38.7639	3.21488	35.549	0.999961	0.164994	5.86536	1.01479	32.9493	5.81458	0.168623	0.878605	0.872187	8.42
0.3	0.5	0		0	8.43	38.8225	3.22502	35.5975	0.999961	0.164994	5.87336	1.0162	32.9992	5.82338	0.168878	0.879804	0.873507	8.43
0.3	0.5	0		0	8.44	38.8813	3.23519	35.6461	0.999961	0.164994	5.88137	1.01761	33.0491	5.83219	0.169134	0.881004	0.874828	8.44
0.3	0.5	0		0	8.45	38.9401	3.24536	35.6947	0.999961	0.164994	5.8894	1.01903	33.0991	5.84101	0.169389	0.882206	0.876152	8.45
0.3	0.5	0		0	8.46	38.999	3.25555	35.7434	0.999961	0.164994	5.89743	1.02045	33.1491	5.84985	0.169646	0.88341	0.877477	8.46
0.3	0.5	0		0	8.47	39.0579	3.26576	35.7922	0.999961	0.164994	5.90548	1.02186	33.1993	5.85869	0.169902	0.884615	0.878804	8.47
0.3	0.5	0		0	8.48	39.117	3.27598	35.841	0.999961	0.164994	5.91354	1.02329	33.2495	5.86755	0.170159	0.885822	0.880133	8.48
0.3	0.5	0		0	8.49	39.1761	3.28621	35.8899	0.999961	0.164994	5.92161	1.02471	33.2997	5.87642	0.170416	0.887031	0.881463	8.49
0.3	0.5	0		0	8.5	39.2354	3.29646	35.9389	0.999961	0.164994	5.92969	1.02613	33.3501	5.8853	0.170674	0.888241	0.882795	8.5
0.3	0.5	0		0	8.51	39.2947	3.30672	35.9879	0.999961	0.164994	5.93778	1.02756	33.4005	5.8942	0.170932	0.889453	0.88413	8.51
0.3	0.5	0		0	8.52	39.354	3.31699	36.037	0.999961	0.164994	5.94588	1.02899	33.4509	5.9031	0.17119	0.890666	0.885466	8.52
0.3	0.5	0		0	8.53	39.4135	3.32728	36.0862	0.999961	0.164993	5.95399	1.03042	33.5015	5.91202	0.171449	0.891882	0.886803	8.53
0.3	0.5	0		0	8.54	39.473	3.33759	36.1354	0.999961	0.164993	5.96211	1.03185	33.5521	5.92095	0.171708	0.893098	0.888143	8.54
0.3	0.5	0		0	8.55	39.5326	3.34791	36.1847	0.99996	0.164993	5.97025	1.03329	33.6028	5.9299	0.171967	0.894317	0.889485	8.55
0.3	0.5	0		0	8.56	39.5924	3.35824	36.2341	0.99996	0.164993	5.97839	1.03472	33.6535	5.93885	0.172227	0.895537	0.890828	8.56
0.3	0.5	0		0	8.57	39.6521	3.36859	36.2835	0.99996	0.164993	5.98655	1.03616	33.7043	5.94782	0.172487	0.896759	0.892173	8.57
0.3	0.5	0		0	8.58	39.712	3.37895	36.3331	0.99996	0.164993	5.99472	1.0376	33.7552	5.9568	0.172747	0.897982	0.89352	8.58
0.3	0.5	0		0	8.59	39.7719	3.38932	36.3826	0.99996	0.164993	6.00289	1.03905	33.8062	5.96579	0.173008	0.899207	0.894869	8.59
0.3	0.5	0		0	8.6	39.832	3.39971	36.4323	0.99996	0.164993	6.01108	1.04049	33.8572	5.9748	0.173269	0.900434	0.896219	8.6
0.3	0.5	0		0	8.61	39.8921	3.41012	36.482	0.99996	0.164993	6.01928	1.04194	33.9083	5.98381	0.173531	0.901663	0.897572	8.61
0.3	0.5	0		0	8.62	39.9523	3.42054	36.5317	0.99996	0.164993	6.0275	1.04338	33.9594	5.99284	0.173792	0.902893	0.898926	8.62
0.3	0.5	0		0	8.63	40.0126	3.43097	36.5816	0.99996	0.164993	6.03572	1.04483	34.0107	6.00188	0.174055	0.904124	0.900282	8.63
0.3	0.5	0		0	8.64	40.0729	3.44142	36.6315	0.99996	0.164993	6.04395	1.04629	34.062	6.01094	0.174317	0.905358	0.901641	8.64
0.3	0.5	0		0	8.65	40.1334	3.45188	36.6815	0.99996	0.164993	6.0522	1.04774	34.1133	6.02	0.17458	0.906593	0.903	8.65
0.3	0.5	0		0	8.66	40.1939	3.46236	36.7315	0.99996	0.164993	6.06046	1.0492	34.1648	6.02908	0.174843	0.90783	0.904362	8.66
0.3	0.5	0		0	8.67	40.2545	3.47285	36.7816	0.99996	0.164993	6.06872	1.05065	34.2163	6.03817	0.175107	0.909068	0.905726	8.67
0.3	0.5	0		0	8.68	40.3152	3.48336	36.8318	0.99996	0.164993	6.077	1.05211	34.2679	6.04727	0.175371	0.910309	0.907091	8.68
0.3	0.5	0		0	8.69	40.3759	3.49388	36.8821	0.99996	0.164993	6.08529	1.05358	34.3195	6.05639	0.175635	0.91155	0.908459	8.69
0.3	0.5	0		0	8.7	40.4368	3.50442	36.9324	0.99996	0.164993	6.0936	1.05504	34.3713	6.06552	0.1759	0.912794	0.909828	8.7
0.3	0.5	0		0	8.71	40.4977	3.51497	36.9828	0.99996	0.164993	6.10191	1.05651	34.4231	6.07466	0.176165	0.914039	0.911199	8.71
0.3	0.5	0		0	8.72	40.5587	3.52553	37.0332	0.999959	0.164993	6.11023	1.05797	34.4749	6.08381	0.176431	0.915286	0.912572	8.72
0.3	0.5	0		0	8.73	40.6198	3.53611	37.0837	0.999959	0.164993	6.11857	1.05944	34.5269	6.09298	0.176696	0.916535	0.913947	8.73
0.3	0.5	0		0	8.74	40.681	3.54671	37.1343	0.999959	0.164993	6.12691	1.06092	34.5789	6.10215	0.176962	0.917785	0.915323	8.74
0.3	0.5	0		0	8.75	40.7423	3.55731	37.185	0.999959	0.164993	6.13527	1.06239	34.631	6.11135	0.177229	0.919037	0.916702	8.75
0.3	0.5	0		0	8.76	40.8037	3.56794	37.2357	0.999959	0.164993	6.14364	1.06386	34.6831	6.12055	0.177496	0.920291	0.918082	8.76
0.3	0.5	0		0	8.77	40.8651	3.57858	37.2865	0.999959	0.164993	6.15202	1.06534	34.7353	6.12976	0.177763	0.921546	0.919465	8.77
0.3	0.5	0		0	8.78	40.9266	3.58923	37.3374	0.999959	0.164993	6.16042	1.06682	34.7876	6.13899	0.178031	0.922803	0.920849	8.78
0.3	0.5	0		0	8.79	40.9882	3.5999	37.3883	0.999959	0.164993	6.16882	1.0683	34.84	6.14823	0.178299	0.924062	0.922235	8.79
0.3	0.5	0		0	8.8	41.0499	3.61058	37.4393	0.999959	0.164993	6.17723	1.06979	34.8924	6.15749	0.178567	0.925323	0.923623	8.8
0.3	0.5	0		0	8.81	41.1117	3.62128	37.4904	0.999959	0.164993	6.18566	1.07127	34.9449	6.16675	0.178836	0.926585	0.925013	8.81
0.3	0.5	0		0	8.82	41.1735	3.63199	37.5415	0.999959	0.164993	6.1941	1.07276	34.9975	6.17603	0.179105	0.927849	0.926404	8.82
0.3	0.5	0		0	8.83	41.2355	3.64272	37.5928	0.999959	0.164993	6.20255	1.07425	35.0502	6.18532	0.179374	0.929115	0.927798	8.83
0.3	0.5	0		0	8.84	41.2975	3.65346	37.644	0.999959	0.164993	6.21101	1.07574	35.1029	6.19462	0.179644	0.930382	0.929194	8.84
0.3	0.5	0		0	8.85	41.3596	3.66422	37.6954	0.999959	0.164993	6.21948	1.07723	35.1557	6.20394	0.179914	0.931651	0.930591	8.85
0.3	0.5	0		0	8.86	41.4218	3.67499	37.7468	0.999959	0.164993	6.22797	1.07873	35.2085	6.21327	0.180185	0.932922	0.931991	8.86
0.3	0.5	0		0	8.87	41.4841	3.68578	37.7983	0.999959	0.164993	6.23646	1.08023	35.2615	6.22261	0.180456	0.934195	0.933392	8.87
0.3	0.5	0		0	8.88	41.5464	3.69658	37.8499	0.999958	0.164993	6.24497	1.08173	35.3145	6.23197	0.180727	0.935469	0.934795	8.88
0.3	0.5	0		0	8.89	41.6089	3.7074	37.9015	0.999958	0.164993	6.25349	1.08323	35.3676	6.24133	0.180999	0.936745	0.9362	8.89
0.3	0.5	0		0	8.9	41.6714	3.71823	37.9532	0.999958	0.164993	6.26202	1.08473	35.4207	6.25071	0.181271	0.938023	0.937607	8.9
0.3	0.5	0		0	8.91	41.7341	3.72908	38.005	0.999958	0.164993	6.27056	1.08624	35.4739	6.26011	0.181543	0.939303	0.939016	8.91
0.3	0.5	0		0	8.92	41.7968	3.73994	38.0568	0.999958	0.164993	6.27911	1.08774	35.5272	6.26951	0.181816	0.940584	0.940427	8.92
0.3	0.5	0		0	8.93	41.8595	3.75082	38.1087	0.999958	0.164993	6.28768	1.08925	35.5806	6.27893	0.182089	0.941867	0.94184	8.93
0.3	0.5	0		0	8.94	41.9224	3.76171	38.1607	0.999958	0.164993	6.29625	1.09077	35.6341	6.28836	0.182363	0.943152	0.943255	8.94
0.3	0.5	0		0	8.95	41.9854	3.77262	38.2128	0.999958	0.164993	6.30484	1.09228	35.6876	6.29781	0.182636	0.944438	0.944671	8.95
0.3	0.5	0		0	8.96	42.0484	3.78354	38.2649	0.999958	0.164993	6.31344	1.09379	35.7412	6.30727	0.182911	0.945726	0.94609	8.96
0.3	0.5	0		0	8.97	42.1116	3.79448	38.3171	0.999958	0.164993	6.32205	1.09531	35.7948	6.31674	0.183185	0.947016	0.94751	8.97
0.3	0.5	0		0	8.98	42.1748	3.80543	38.3694	0.999958	0.164993	6.33068	1.09683	35.8486	6.32622	0.18346	0.948308	0.948933	8.98
0.3	0.5	0		0	8.99	42.2381	3.8164	38.4217	0.999958	0.164993	6.33931	1.09835	35.9024	6.33571	0.183736	0.949602	0.950357	8.99
0.3	0.5	0		0	9	42.3015	3.82738	38.4741	0.999958	0.164993	6.34796	1.09988	35.9563	6.34522	0.184011	0.950897	0.951784	9
0.3	0.5	0		0	9.01	42.365	3.83838	38.5266	0.999958	0.164993	6.35662	1.1014	36.0102	6.35475	0.184288	0.952194	0.953212	9.01
0.3	0.5	0		0	9.02	42.4285	3.8494	38.5791	0.999958	0.164993	6.36529	1.10293	36.0643	6.36428	0.184564	0.953493	0.954642	9.02
0.3	0.5	0		0	9.03	42.4922	3.86043	38.6318	0.999958	0.164993	6.37397	1.10446	36.1184	6.37383	0.184841	0.954793	0.956074	9.03
0.3	0.5	0		0	9.04	42.5559	3.87147	38.6845	0.999957	0.164993	6.38266	1.10599	36.1725	6.38339	0.185118	0.956096	0.957508	9.04
0.3	0.5	0		0	9.05	42.6198	3.88253	38.7372	0.999957	0.164993	6.39137	1.10753	36.2268	6.39296	0.185396	0.9574	0.958945	9.05
0.3	0.5	0		0	9.06	42.6837	3.89361	38.7901	0.999957	0.164993	6.40009	1.10906	36.2811	6.40255	0.185674	0.958705	0.960383	9.06
0.3	0.5	0		0	9.07	42.7477	3.9047	38.843	0.999957	0.164993	6.40882	1.1106	36.3355	6.41215	0.185952	0.960013	0.961823	9.07
0.3	0.5	0		0	9.08	42.8118	3.9158	38.896	0.999957	0.164993	6.41756	1.11214	36.39	6.42176	0.186231	0.961323	0.963265	9.08
0.3	0.5	0		0	9.09	42.8759	3.92692	38.949	0.999957	0.164993	6.42631	1.11368	36.4445	6.43139	0.18651	0.962634	0.964709	9.09
0.3	0.5	0		0	9.1	42.9402	3.93806	39.0021	0.999957	0.164993	6.43508	1.11523	36.4992	6.44103	0.18679	0.963947	0.966154	9.1
0.3	0.5	0		0	9.11	43.0045	3.94921	39.0553	0.999957	0.164993	6.44385	1.11677	36.5539	6.45068	0.18707	0.965261	0.967602	9.11
0.3	0.5	0		0	9.12	43.069	3.96038	39.1086	0.999957	0.164993	6.45264	1.11832	36.6086	6.46035	0.18735	0.966578	0.969052	9.12
0.3	0.5	0		0	9.13	43.1335	3.97156	39.1619	0.999957	0.164993	6.46144	1.11987	36.6635	6.47003	0.187631	0.967896	0.970504	9.13
0.3	0.5	0		0	9.14	43.1981	3.98276	39.2154	0.999957	0.164993	6.47026	1.12143	36.7184	6.47972	0.187912	0.969216	0.971958	9.14
0.3	0.5	0		0	9.15	43.2628	3.99398	39.2689	0.999957	0.164993	6.47908	1.12298	36.7734	6.48942	0.188193	0.970538	0.973414	9.15
0.3	0.5	0		0	9.16	43.3276	4.00521	39.3224	0.999957	0.164993	6.48792	1.12454	36.8285	6.49914	0.188475	0.971862	0.974871	9.16
0.3	0.5	0		0	9.17	43.3925	4.01645	39.376	0.999957	0.164993	6.49677	1.1261	36.8836	6.50888	0.188757	0.973188	0.976331	9.17
0.3	0.5	0		0	9.18	43.4575	4.02771	39.4298	0.999957	0.164993	6.50563	1.12766	36.9388	6.51862	0.18904	0.974515	0.977793	9.18
0.3	0.5	0		0	9.19	43.5225	4.03899	39.4835	0.999956	0.164993	6.5145	1.12922	36.9941	6.52838	0.189323	0.975844	0.979257	9.19
0.3	0.5	0		0	9.2	43.5877	4.05028	39.5374	0.999956	0.164993	6.52338	1.13078	37.0495	6.53815	0.189606	0.977175	0.980723	9.2
0.3	0.5	0		0	9.21	43.6529	4.06159	39.5913	0.999956	0.164993	6.53228	1.13235	37.105	6.54794	0.18989	0.978508	0.98219	9.21
0.3	0.5	0		0	9.22	43.7182	4.07291	39.6453	0.999956	0.164993	6.54119	1.13392	37.1605	6.55773	0.190174	0.979842	0.98366	9.22
0.3	0.5	0		0	9.23	43.7836	4.08425	39.6994	0.999956	0.164993	6.55011	1.13549	37.2161	6.56755	0.190459	0.981179	0.985132	9.23
0.3	0.5	0		0	9.24	43.8491	4.09561	39.7535	0.999956	0.164993	6.55904	1.13706	37.2718	6.57737	0.190744	0.982517	0.986606	9.24
0.3	0.5	0		0	9.25	43.9147	4.10698	39.8078	0.999956	0.164993	6.56799	1.13864	37.3275	6.58721	0.191029	0.983857	0.988081	9.25
0.3	0.5	0		0	9.26	43.9804	4.11837	39.862	0.999956	0.164993	6.57695	1.14022	37.3833	6.59706	0.191315	0.985199	0.989559	9.26
0.3	0.5	0		0	9.27	44.0462	4.12977	39.9164	0.999956	0.164993	6.58592	1.1418	37.4393	6.60693	0.191601	0.986542	0.991039	9.27
0.3	0.5	0		0	9.28	44.112	4.14119	39.9709	0.999956	0.164993	6.5949	1.14338	37.4952	6.61681	0.191887	0.987888	0.992521	9.28
0.3	0.5	0		0	9.29	44.178	4.15262	40.0254	0.999956	0.164993	6.60389	1.14496	37.5513	6.6267	0.192174	0.989235	0.994005	9.29
0.3	0.5	0		0	9.3	44.244	4.16407	40.08	0.999956	0.164993	6.6129	1.14655	37.6074	6.6366	0.192462	0.990584	0.995491	9.3
0.3	0.5	0		0	9.31	44.3102	4.17553	40.1346	0.999956	0.164993	6.62192	1.14814	37.6636	6.64652	0.192749	0.991935	0.996978	9.31
0.3	0.5	0		0	9.32	44.3764	4.18702	40.1894	0.999956	0.164993	6.63095	1.14973	37.7199	6.65646	0.193037	0.993288	0.998468	9.32
0.3	0.5	0		0	9.33	44.4427	4.19851	40.2442	0.999956	0.164993	6.63999	1.15132	37.7763	6.6664	0.193326	0.994642	0.99996	9.33
0.3	0.5	0		0	9.34	44.5091	4.21003	40.2991	0.999955	0.164993	6.64905	1.15291	37.8327	6.67636	0.193615	0.995999	1.00145	9.34
0.3	0.5	0		0	9.35	44.5756	4.22156	40.354	0.999955	0.164993	6.65812	1.15451	37.8892	6.68634	0.193904	0.997357	1.00295	9.35
0.3	0.5	0		0	9.36	44.6422	4.2331	40.4091	0.999955	0.164993	6.6672	1.15611	37.9458	6.69632	0.194193	0.998717	1.00445	9.36
0.3	0.5	0		0	9.37	44.7088	4.24466	40.4642	0.999955	0.164993	6.67629	1.15771	38.0025	6.70632	0.194483	1.00008	1.00595	9.37
0.3	0.5	0		0	9.38	44.7756	4.25624	40.5194	0.999955	0.164993	6.68539	1.15931	38.0593	6.71634	0.194774	1.00144	1.00745	9.38
0.3	0.5	0		0	9.39	44.8424	4.26783	40.5746	0.999955	0.164993	6.69451	1.16092	38.1161	6.72637	0.195065	1.00281	1.00895	9.39
0.3	0.5	0		0	9.4	44.9094	4.27944	40.6299	0.999955	0.164993	6.70364	1.16253	38.173	6.73641	0.195356	1.00418	1.01046	9.4
0.3	0.5	0		0	9.41	44.9764	4.29107	40.6854	0.999955	0.164993	6.71278	1.16414	38.23	6.74646	0.195647	1.00555	1.01197	9.41
0.3	0.5	0		0	9.42	45.0436	4.30271	40.7408	0.999955	0.164993	6.72194	1.16575	38.287	6.75653	0.195939	1.00692	1.01348	9.42
0.3	0.5	0		0	9.43	45.1108	4.31436	40.7964	0.999955	0.164993	6.7311	1.16736	38.3442	6.76662	0.196232	1.00829	1.01499	9.43
0.3	0.5	0		0	9.44	45.1781	4.32604	40.852	0.999955	0.164993	6.74028	1.16898	38.4014	6.77671	0.196525	1.00967	1.01651	9.44
0.3	0.5	0		0	9.45	45.2455	4.33773	40.9078	0.999955	0.164993	6.74947	1.1706	38.4587	6.78682	0.196818	1.01104	1.01802	9.45
0.3	0.5	0		0	9.46	45.313	4.34943	40.9635	0.999955	0.164993	6.75868	1.17222	38.516	6.79695	0.197111	1.01242	1.01954	9.46
0.3	0.5	0		0	9.47	45.3806	4.36116	41.0194	0.999955	0.164993	6.7679	1.17384	38.5735	6.80709	0.197405	1.0138	1.02106	9.47
0.3	0.5	0		0	9.48	45.4482	4.37289	41.0754	0.999955	0.164993	6.77713	1.17546	38.631	6.81724	0.1977	1.01518	1.02259	9.48
0.3	0.5	0		0	9.49	45.516	4.38465	41.1314	0.999954	0.164992	6.78637	1.17709	38.6886	6.8274	0.197995	1.01657	1.02411	9.49
0.3	0.5	0		0	9.5	45.5839	4.39642	41.1875	0.999954	0.164992	6.79562	1.17872	38.7463	6.83758	0.19829	1.01796	1.02564	9.5
0.3	0.5	0		0	9.51	45.6518	4.40821	41.2436	0.999954	0.164992	6.80489	1.18035	38.8041	6.84778	0.198585	1.01934	1.02717	9.51
0.3	0.5	0		0	9.52	45.7199	4.42001	41.2999	0.999954	0.164992	6.81417	1.18198	38.8619	6.85798	0.198882	1.02073	1.0287	9.52
0.3	0.5	0		0	9.53	45.788	4.43183	41.3562	0.999954	0.164992	6.82346	1.18362	38.9198	6.8682	0.199178	1.02213	1.03023	9.53
0.3	0.5	0		0	9.54	45.8563	4.44367	41.4126	0.999954	0.164992	6.83277	1.18526	38.9778	6.87844	0.199475	1.02352	1.03177	9.54
0.3	0.5	0		0	9.55	45.9246	4.45552	41.4691	0.999954	0.164992	6.84208	1.18689	39.0359	6.88869	0.199772	1.02491	1.0333	9.55
0.3	0.5	0		0	9.56	45.993	4.46739	41.5256	0.999954	0.164992	6.85141	1.18854	39.0941	6.89895	0.20007	1.02631	1.03484	9.56
0.3	0.5	0		0	9.57	46.0615	4.47927	41.5823	0.999954	0.164992	6.86076	1.19018	39.1523	6.90923	0.200368	1.02771	1.03638	9.57
0.3	0.5	0		0	9.58	46.1301	4.49118	41.639	0.999954	0.164992	6.87011	1.19183	39.2106	6.91952	0.200666	1.02911	1.03793	9.58
0.3	0.5	0		0	9.59	46.1988	4.50309	41.6957	0.999954	0.164992	6.87948	1.19348	39.269	6.92983	0.200965	1.03052	1.03947	9.59
0.3	0.5	0		0	9.6	46.2676	4.51503	41.7526	0.999954	0.164992	6.88886	1.19513	39.3275	6.94014	0.201264	1.03192	1.04102	9.6
0.3	0.5	0		0	9.61	46.3365	4.52698	41.8095	0.999954	0.164992	6.89825	1.19678	39.386	6.95048	0.201564	1.03333	1.04257	9.61
0.3	0.5	0		0	9.62	46.4055	4.53895	41.8666	0.999954	0.164992	6.90766	1.19843	39.4447	6.96083	0.201864	1.03474	1.04412	9.62
0.3	0.5	0		0	9.63	46.4746	4.55093	41.9236	0.999954	0.164992	6.91708	1.20009	39.5034	6.97119	0.202164	1.03615	1.04568	9.63
0.3	0.5	0		0	9.64	46.5437	4.56293	41.9808	0.999953	0.164992	6.92651	1.20175	39.5622	6.98156	0.202465	1.03756	1.04723	9.64
0.3	0.5	0		0	9.65	46.613	4.57495	42.0381	0.999953	0.164992	6.93596	1.20341	39.6211	6.99195	0.202767	1.03898	1.04879	9.65
0.3	0.5	0		0	9.66	46.6824	4.58698	42.0954	0.999953	0.164992	6.94541	1.20508	39.68	7.00236	0.203068	1.04039	1.05035	9.66
0.3	0.5	0		0	9.67	46.7518	4.59904	42.1528	0.999953	0.164992	6.95489	1.20674	39.7391	7.01277	0.20337	1.04181	1.05192	9.67
0.3	0.5	0		0	9.68	46.8214	4.6111	42.2103	0.999953	0.164992	6.96437	1.20841	39.7982	7.02321	0.203673	1.04323	1.05348	9.68
0.3	0.5	0		0	9.69	46.891	4.62319	42.2678	0.999953	0.164992	6.97387	1.21008	39.8574	7.03365	0.203976	1.04466	1.05505	9.69
0.3	0.5	0		0	9.7	46.9608	4.63529	42.3255	0.999953	0.164992	6.98337	1.21175	39.9166	7.04411	0.204279	1.04608	1.05662	9.7
0.3	0.5	0		0	9.71	47.0306	4.64741	42.3832	0.999953	0.164992	6.9929	1.21343	39.976	7.05459	0.204583	1.04751	1.05819	9.71
0.3	0.5	0		0	9.72	47.1005	4.65954	42.441	0.999953	0.164992	7.00243	1.21511	40.0354	7.06508	0.204887	1.04893	1.05976	9.72
0.3	0.5	0		0	9.73	47.1705	4.67169	42.4989	0.999953	0.164992	7.01198	1.21679	40.095	7.07558	0.205192	1.05036	1.06134	9.73
0.3	0.5	0		0	9.74	47.2407	4.68386	42.5568	0.999953	0.164992	7.02154	1.21847	40.1546	7.0861	0.205497	1.0518	1.06291	9.74
0.3	0.5	0		0	9.75	47.3109	4.69604	42.6148	0.999953	0.164992	7.03112	1.22015	40.2142	7.09663	0.205802	1.05323	1.06449	9.75
0.3	0.5	0		0	9.76	47.3812	4.70824	42.6729	0.999953	0.164992	7.0407	1.22184	40.274	7.10718	0.206108	1.05467	1.06608	9.76
0.3	0.5	0		0	9.77	47.4516	4.72046	42.7311	0.999953	0.164992	7.0503	1.22353	40.3339	7.11774	0.206414	1.05611	1.06766	9.77
0.3	0.5	0		0	9.78	47.5221	4.7327	42.7894	0.999952	0.164992	7.05992	1.22522	40.3938	7.12832	0.206721	1.05755	1.06925	9.78
0.3	0.5	0		0	9.79	47.5927	4.74495	42.8478	0.999952	0.164992	7.06954	1.22691	40.4538	7.13891	0.207028	1.05899	1.07084	9.79
0.3	0.5	0		0	9.8	47.6634	4.75722	42.9062	0.999952	0.164992	7.07918	1.22861	40.5139	7.14951	0.207336	1.06043	1.07243	9.8
0.3	0.5	0		0	9.81	47.7342	4.76951	42.9647	0.999952	0.164992	7.08883	1.2303	40.5741	7.16013	0.207644	1.06188	1.07402	9.81
0.3	0.5	0		0	9.82	47.8051	4.78181	43.0233	0.999952	0.164992	7.0985	1.232	40.6343	7.17076	0.207952	1.06333	1.07561	9.82
0.3	0.5	0		0	9.83	47.8761	4.79413	43.0819	0.999952	0.164992	7.10818	1.2337	40.6947	7.18141	0.208261	1.06477	1.07721	9.83
0.3	0.5	0		0	9.84	47.9471	4.80647	43.1407	0.999952	0.164992	7.11787	1.23541	40.7551	7.19207	0.20857	1.06623	1.07881	9.84
0.3	0.5	0		0	9.85	48.0183	4.81882	43.1995	0.999952	0.164992	7.12758	1.23712	40.8156	7.20275	0.20888	1.06768	1.08041	9.85
0.3	0.5	0		0	9.86	48.0896	4.83119	43.2584	0.999952	0.164992	7.13729	1.23882	40.8762	7.21344	0.20919	1.06914	1.08202	9.86
0.3	0.5	0		0	9.87	48.161	4.84358	43.3174	0.999952	0.164992	7.14703	1.24054	40.9368	7.22415	0.2095	1.07059	1.08362	9.87
0.3	0.5	0		0	9.88	48.2324	4.85598	43.3765	0.999952	0.164992	7.15677	1.24225	40.9976	7.23487	0.209811	1.07205	1.08523	9.88
0.3	0.5	0		0	9.89	48.304	4.86841	43.4356	0.999952	0.164992	7.16653	1.24396	41.0584	7.2456	0.210122	1.07352	1.08684	9.89
0.3	0.5	0		0	9.9	48.3757	4.88085	43.4948	0.999952	0.164992	7.1763	1.24568	41.1193	7.25635	0.210434	1.07498	1.08845	9.9
0.3	0.5	0		0	9.91	48.4474	4.8933	43.5541	0.999952	0.164992	7.18608	1.2474	41.1803	7.26712	0.210746	1.07644	1.09007	9.91
0.3	0.5	0		0	9.92	48.5193	4.90578	43.6135	0.999951	0.164992	7.19588	1.24912	41.2414	7.27789	0.211059	1.07791	1.09168	9.92
0.3	0.5	0		0	9.93	48.5913	4.91827	43.673	0.999951	0.164992	7.20569	1.25085	41.3026	7.28869	0.211372	1.07938	1.0933	9.93
0.3	0.5	0		0	9.94	48.6633	4.93078	43.7325	0.999951	0.164992	7.21552	1.25258	41.3638	7.2995	0.211685	1.08085	1.09492	9.94
0.3	0.5	0		0	9.95	48.7355	4.9433	43.7922	0.999951	0.164992	7.22536	1.25431	41.4251	7.31032	0.211999	1.08233	1.09655	9.95
0.3	0.5	0		0	9.96	48.8077	4.95585	43.8519	0.999951	0.164992	7.23521	1.25604	41.4866	7.32116	0.212314	1.0838	1.09817	9.96
0.3	0.5	0		0	9.97	48.8801	4.96841	43.9117	0.999951	0.164992	7.24507	1.25777	41.5481	7.33201	0.212628	1.08528	1.0998	9.97
0.3	0.5	0		0	9.98	48.9525	4.98098	43.9715	0.999951	0.164992	7.25495	1.25951	41.6096	7.34288	0.212943	1.08676	1.10143	9.98
0.3	0.5	0		0	9.99	49.0251	4.99358	44.0315	0.999951	0.164992	7.26484	1.26125	41.6713	7.35376	0.213259	1.08824	1.10306	9.99
0.3	0.5	0		0	10	49.0977	5.00619	44.0915	0.999951	0.164992	7.27475	1.26299	41.7331	7.36466	0.213575	1.08973	1.1047	10
0.3	0.5	0		0	10.01	49.1705	5.01882	44.1516	0.999951	0.164992	7.28466	1.26473	41.7949	7.37557	0.213892	1.09121	1.10634	10.01
0.3	0.5	0		0	10.02	49.2433	5.03147	44.2118	0.999951	0.164992	7.2946	1.26647	41.8568	7.3865	0.214208	1.0927	1.10797	10.02
0.3	0.5	0		0	10.03	49.3163	5.04413	44.2721	0.999951	0.164992	7.30454	1.26822	41.9188	7.39744	0.214526	1.09419	1.10962	10.03
0.3	0.5	0		0	10.04	49.3893	5.05682	44.3325	0.999951	0.164992	7.3145	1.26997	41.9809	7.4084	0.214843	1.09568	1.11126	10.04
0.3	0.5	0		0	10.05	49.4625	5.06952	44.3929	0.999951	0.164992	7.32447	1.27172	42.0431	7.41937	0.215162	1.09717	1.11291	10.05
0.3	0.5	0		0	10.06	49.5357	5.08223	44.4535	0.99995	0.164992	7.33446	1.27348	42.1053	7.43035	0.21548	1.09867	1.11455	10.06
0.3	0.5	0		0	10.07	49.609	5.09497	44.5141	0.99995	0.164992	7.34446	1.27524	42.1677	7.44136	0.215799	1.10017	1.1162	10.07
0.3	0.5	0		0	10.08	49.6825	5.10772	44.5748	0.99995	0.164992	7.35447	1.277	42.2301	7.45237	0.216119	1.10167	1.11786	10.08
0.3	0.5	0		0	10.09	49.756	5.12049	44.6355	0.99995	0.164992	7.3645	1.27876	42.2926	7.4634	0.216439	1.10317	1.11951	10.09
0.3	0.5	0		0	10.1	49.8297	5.13328	44.6964	0.99995	0.164992	7.37454	1.28052	42.3552	7.47445	0.216759	1.10467	1.12117	10.1
0.3	0.5	0		0	10.11	49.9034	5.14608	44.7573	0.99995	0.164992	7.38459	1.28229	42.4179	7.48551	0.21708	1.10618	1.12283	10.11
0.3	0.5	0		0	10.12	49.9773	5.15891	44.8184	0.99995	0.164992	7.39466	1.28406	42.4807	7.49659	0.217401	1.10769	1.12449	10.12
0.3	0.5	0		0	10.13	50.0512	5.17175	44.8795	0.99995	0.164992	7.40474	1.28583	42.5435	7.50768	0.217723	1.1092	1.12615	10.13
0.3	0.5	0		0	10.14	50.1253	5.1846	44.9407	0.99995	0.164992	7.41484	1.2876	42.6065	7.51879	0.218045	1.11071	1.12782	10.14
0.3	0.5	0		0	10.15	50.1994	5.19748	45.0019	0.99995	0.164992	7.42495	1.28938	42.6695	7.52991	0.218367	1.11223	1.12949	10.15
0.3	0.5	0		0	10.16	50.2737	5.21037	45.0633	0.99995	0.164992	7.43507	1.29116	42.7326	7.54105	0.21869	1.11374	1.13116	10.16
0.3	0.5	0		0	10.17	50.348	5.22329	45.1247	0.99995	0.164992	7.4452	1.29294	42.7958	7.5522	0.219014	1.11526	1.13283	10.17
0.3	0.5	0		0	10.18	50.4225	5.23622	45.1862	0.99995	0.164992	7.45535	1.29472	42.8591	7.56337	0.219338	1.11678	1.13451	10.18
0.3	0.5	0		0	10.19	50.497	5.24916	45.2479	0.99995	0.164992	7.46552	1.2965	42.9225	7.57455	0.219662	1.1183	1.13618	10.19
0.3	0.5	0		0	10.2	50.5717	5.26213	45.3095	0.999949	0.164992	7.4757	1.29829	42.9859	7.58575	0.219987	1.11983	1.13786	10.2
0.3	0.5	0		0	10.21	50.6464	5.27511	45.3713	0.999949	0.164992	7.48589	1.30008	43.0495	7.59696	0.220312	1.12135	1.13954	10.21
0.3	0.5	0		0	10.22	50.7213	5.28811	45.4332	0.999949	0.164992	7.49609	1.30187	43.1131	7.60819	0.220638	1.12288	1.14123	10.22
0.3	0.5	0		0	10.23	50.7962	5.30113	45.4951	0.999949	0.164992	7.50631	1.30367	43.1768	7.61944	0.220964	1.12441	1.14292	10.23
0.3	0.5	0		0	10.24	50.8713	5.31417	45.5571	0.999949	0.164992	7.51655	1.30547	43.2406	7.6307	0.22129	1.12595	1.1446	10.24
0.3	0.5	0		0	10.25	50.9465	5.32722	45.6193	0.999949	0.164992	7.52679	1.30726	43.3045	7.64197	0.221617	1.12748	1.1463	10.25
0.3	0.5	0		0	10.26	51.0217	5.34029	45.6815	0.999949	0.164992	7.53705	1.30907	43.3685	7.65326	0.221945	1.12902	1.14799	10.26
0.3	0.5	0		0	10.27	51.0971	5.35338	45.7437	0.999949	0.164992	7.54733	1.31087	43.4325	7.66457	0.222272	1.13056	1.14969	10.27
0.3	0.5	0		0	10.28	51.1726	5.36649	45.8061	0.999949	0.164992	7.55762	1.31268	43.4967	7.67589	0.222601	1.1321	1.15138	10.28
0.3	0.5	0		0	10.29	51.2482	5.37962	45.8685	0.999949	0.164992	7.56792	1.31449	43.5609	7.68722	0.22293	1.13364	1.15308	10.29
0.3	0.5	0		0	10.3	51.3238	5.39276	45.9311	0.999949	0.164992	7.57824	1.3163	43.6253	7.69858	0.223259	1.13519	1.15479	10.3
0.3	0.5	0		0	10.31	51.3996	5.40593	45.9937	0.999949	0.164992	7.58857	1.31811	43.6897	7.70994	0.223588	1.13674	1.15649	10.31
0.3	0.5	0		0	10.32	51.4755	5.41911	46.0564	0.999949	0.164992	7.59892	1.31993	43.7542	7.72133	0.223918	1.13829	1.1582	10.32
0.3	0.5	0		0	10.33	51.5515	5.43231	46.1192	0.999948	0.164991	7.60927	1.32175	43.8188	7.73273	0.224249	1.13984	1.15991	10.33
0.3	0.5	0		0	10.34	51.6276	5.44553	46.1821	0.999948	0.164991	7.61965	1.32357	43.8835	7.74414	0.22458	1.14139	1.16162	10.34
0.3	0.5	0		0	10.35	51.7038	5.45876	46.245	0.999948	0.164991	7.63004	1.32539	43.9482	7.75557	0.224911	1.14295	1.16334	10.35
0.3	0.5	0		0	10.36	51.7801	5.47202	46.3081	0.999948	0.164991	7.64044	1.32722	44.0131	7.76701	0.225243	1.14451	1.16505	10.36
0.3	0.5	0		0	10.37	51.8565	5.48529	46.3712	0.999948	0.164991	7.65085	1.32904	44.078	7.77847	0.225576	1.14607	1.16677	10.37
0.3	0.5	0		0	10.38	51.933	5.49858	46.4344	0.999948	0.164991	7.66128	1.33088	44.1431	7.78995	0.225909	1.14763	1.16849	10.38
0.3	0.5	0		0	10.39	52.0096	5.51189	46.4977	0.999948	0.164991	7.67173	1.33271	44.2082	7.80144	0.226242	1.14919	1.17022	10.39
0.3	0.5	0		0	10.4	52.0863	5.52521	46.5611	0.999948	0.164991	7.68218	1.33454	44.2734	7.81295	0.226576	1.15076	1.17194	10.4
0.3	0.5	0		0	10.41	52.1632	5.53856	46.6246	0.999948	0.164991	7.69266	1.33638	44.3387	7.82447	0.22691	1.15233	1.17367	10.41
0.3	0.5	0		0	10.42	52.2401	5.55192	46.6882	0.999948	0.164991	7.70314	1.33822	44.4041	7.83601	0.227244	1.1539	1.1754	10.42
0.3	0.5	0		0	10.43	52.3171	5.56531	46.7518	0.999948	0.164991	7.71364	1.34006	44.4695	7.84757	0.227579	1.15547	1.17714	10.43
0.3	0.5	0		0	10.44	52.3942	5.57871	46.8155	0.999948	0.164991	7.72416	1.34191	44.5351	7.85914	0.227915	1.15705	1.17887	10.44
0.3	0.5	0		0	10.45	52.4715	5.59212	46.8794	0.999948	0.164991	7.73469	1.34376	44.6008	7.87072	0.228251	1.15862	1.18061	10.45
0.3	0.5	0		0	10.46	52.5488	5.60556	46.9433	0.999947	0.164991	7.74523	1.34561	44.6665	7.88233	0.228587	1.1602	1.18235	10.46
0.3	0.5	0		0	10.47	52.6263	5.61902	47.0073	0.999947	0.164991	7.75579	1.34746	44.7323	7.89394	0.228924	1.16179	1.18409	10.47
0.3	0.5	0		0	10.48	52.7038	5.63249	47.0714	0.999947	0.164991	7.76636	1.34932	44.7983	7.90558	0.229262	1.16337	1.18584	10.48
0.3	0.5	0		0	10.49	52.7815	5.64599	47.1355	0.999947	0.164991	7.77695	1.35117	44.8643	7.91723	0.2296	1.16495	1.18758	10.49
0.3	0.5	0		0	10.5	52.8593	5.6595	47.1998	0.999947	0.164991	7.78755	1.35303	44.9304	7.92889	0.229938	1.16654	1.18933	10.5
0.3	0.5	0		0	10.51	52.9372	5.67303	47.2641	0.999947	0.164991	7.79817	1.3549	44.9966	7.94057	0.230277	1.16813	1.19109	10.51
0.3	0.5	0		0	10.52	53.0151	5.68658	47.3286	0.999947	0.164991	7.8088	1.35676	45.0629	7.95227	0.230616	1.16973	1.19284	10.52
0.3	0.5	0		0	10.53	53.0932	5.70014	47.3931	0.999947	0.164991	7.81944	1.35863	45.1292	7.96398	0.230956	1.17132	1.1946	10.53
0.3	0.5	0		0	10.54	53.1714	5.71373	47.4577	0.999947	0.164991	7.8301	1.3605	45.1957	7.97571	0.231296	1.17292	1.19636	10.54
0.3	0.5	0		0	10.55	53.2497	5.72734	47.5224	0.999947	0.164991	7.84078	1.36237	45.2623	7.98746	0.231636	1.17452	1.19812	10.55
0.3	0.5	0		0	10.56	53.3281	5.74096	47.5872	0.999947	0.164991	7.85146	1.36424	45.3289	7.99922	0.231977	1.17612	1.19988	10.56
0.3	0.5	0		0	10.57	53.4066	5.7546	47.652	0.999947	0.164991	7.86217	1.36612	45.3956	8.011	0.232319	1.17772	1.20165	10.57
0.3	0.5	0		0	10.58	53.4853	5.76826	47.717	0.999947	0.164991	7.87288	1.368	45.4625	8.02279	0.232661	1.17933	1.20342	10.58
0.3	0.5	0		0	10.59	53.564	5.78194	47.7821	0.999946	0.164991	7.88362	1.36988	45.5294	8.0346	0.233003	1.18093	1.20519	10.59
0.3	0.5	0		0	10.6	53.6428	5.79564	47.8472	0.999946	0.164991	7.89436	1.37177	45.5964	8.04642	0.233346	1.18254	1.20696	10.6
0.3	0.5	0		0	10.61	53.7218	5.80936	47.9124	0.999946	0.164991	7.90512	1.37366	45.6635	8.05827	0.23369	1.18415	1.20874	10.61
0.3	0.5	0		0	10.62	53.8008	5.8231	47.9777	0.999946	0.164991	7.9159	1.37554	45.7307	8.07012	0.234034	1.18577	1.21052	10.62
0.3	0.5	0		0	10.63	53.88	5.83685	48.0431	0.999946	0.164991	7.92669	1.37744	45.798	8.082	0.234378	1.18738	1.2123	10.63
0.3	0.5	0		0	10.64	53.9593	5.85063	48.1086	0.999946	0.164991	7.93749	1.37933	45.8654	8.09389	0.234723	1.189	1.21408	10.64
0.3	0.5	0		0	10.65	54.0386	5.86442	48.1742	0.999946	0.164991	7.94831	1.38123	45.9328	8.10579	0.235068	1.19062	1.21587	10.65
0.3	0.5	0		0	10.66	54.1181	5.87823	48.2399	0.999946	0.164991	7.95915	1.38313	46.0004	8.11772	0.235414	1.19225	1.21766	10.66
0.3	0.5	0		0	10.67	54.1977	5.89206	48.3056	0.999946	0.164991	7.97	1.38503	46.068	8.12966	0.23576	1.19387	1.21945	10.67
0.3	0.5	0		0	10.68	54.2774	5.90591	48.3715	0.999946	0.164991	7.98086	1.38694	46.1358	8.14161	0.236107	1.1955	1.22124	10.68
0.3	0.5	0		0	10.69	54.3572	5.91978	48.4374	0.999946	0.164991	7.99174	1.38884	46.2036	8.15358	0.236454	1.19713	1.22304	10.69
0.3	0.5	0		0	10.7	54.4371	5.93367	48.5035	0.999946	0.164991	8.00263	1.39075	46.2716	8.16557	0.236802	1.19876	1.22484	10.7
0.3	0.5	0		0	10.71	54.5172	5.94758	48.5696	0.999945	0.164991	8.01354	1.39266	46.3396	8.17757	0.23715	1.2004	1.22664	10.71
0.3	0.5	0		0	10.72	54.5973	5.96151	48.6358	0.999945	0.164991	8.02447	1.39458	46.4077	8.18959	0.237498	1.20203	1.22844	10.72
0.3	0.5	0		0	10.73	54.6775	5.97545	48.7021	0.999945	0.164991	8.0354	1.3965	46.4759	8.20163	0.237847	1.20367	1.23024	10.73
0.3	0.5	0		0	10.74	54.7579	5.98942	48.7685	0.999945	0.164991	8.04636	1.39842	46.5442	8.21368	0.238197	1.20531	1.23205	10.74
0.3	0.5	0		0	10.75	54.8384	6.0034	48.835	0.999945	0.164991	8.05733	1.40034	46.6126	8.22575	0.238547	1.20695	1.23386	10.75
0.3	0.5	0		0	10.76	54.9189	6.0174	48.9015	0.999945	0.164991	8.06831	1.40226	46.6811	8.23784	0.238897	1.2086	1.23568	10.76
0.3	0.5	0		0	10.77	54.9996	6.03143	48.9682	0.999945	0.164991	8.07931	1.40419	46.7497	8.24994	0.239248	1.21025	1.23749	10.77
0.3	0.5	0		0	10.78	55.0804	6.04547	49.0349	0.999945	0.164991	8.09032	1.40612	46.8183	8.26206	0.2396	1.2119	1.23931	10.78
0.3	0.5	0		0	10.79	55.1613	6.05953	49.1018	0.999945	0.164991	8.10135	1.40805	46.8871	8.2742	0.239952	1.21355	1.24113	10.79
0.3	0.5	0		0	10.8	55.2423	6.07361	49.1687	0.999945	0.164991	8.11239	1.40999	46.956	8.28635	0.240304	1.2152	1.24295	10.8
0.3	0.5	0		0	10.81	55.3234	6.08771	49.2357	0.999945	0.164991	8.12345	1.41193	47.0249	8.29852	0.240657	1.21686	1.24478	10.81
0.3	0.5	0		0	10.82	55.4047	6.10183	49.3028	0.999945	0.164991	8.13452	1.41387	47.094	8.3107	0.24101	1.21852	1.24661	10.82
0.3	0.5	0		0	10.83	55.486	6.11597	49.3701	0.999945	0.164991	8.14561	1.41581	47.1631	8.3229	0.241364	1.22018	1.24844	10.83
0.3	0.5	0		0	10.84	55.5675	6.13013	49.4374	0.999944	0.164991	8.15671	1.41775	47.2324	8.33512	0.241719	1.22184	1.25027	10.84
0.3	0.5	0		0	10.85	55.649	6.1443	49.5047	0.999944	0.164991	8.16783	1.4197	47.3017	8.34736	0.242073	1.22351	1.2521	10.85
0.3	0.5	0		0	10.86	55.7307	6.1585	49.5722	0.999944	0.164991	8.17896	1.42165	47.3711	8.35961	0.242429	1.22517	1.25394	10.86
0.3	0.5	0		0	10.87	55.8125	6.17272	49.6398	0.999944	0.164991	8.19011	1.42361	47.4406	8.37188	0.242784	1.22684	1.25578	10.87
0.3	0.5	0		0	10.88	55.8944	6.18695	49.7075	0.999944	0.164991	8.20127	1.42556	47.5103	8.38416	0.243141	1.22852	1.25762	10.88
0.3	0.5	0		0	10.89	55.9764	6.20121	49.7752	0.999944	0.164991	8.21245	1.42752	47.58	8.39646	0.243497	1.23019	1.25947	10.89
0.3	0.5	0		0	10.9	56.0586	6.21548	49.8431	0.999944	0.164991	8.22365	1.42948	47.6498	8.40878	0.243855	1.23187	1.26132	10.9
0.3	0.5	0		0	10.91	56.1408	6.22978	49.911	0.999944	0.164991	8.23485	1.43144	47.7197	8.42112	0.244212	1.23355	1.26317	10.91
0.3	0.5	0		0	10.92	56.2231	6.24409	49.979	0.999944	0.164991	8.24608	1.43341	47.7897	8.43347	0.244571	1.23523	1.26502	10.92
0.3	0.5	0		0	10.93	56.3056	6.25843	50.0472	0.999944	0.164991	8.25732	1.43538	47.8598	8.44584	0.244929	1.23691	1.26688	10.93
0.3	0.5	0		0	10.94	56.3882	6.27278	50.1154	0.999944	0.164991	8.26857	1.43735	47.9299	8.45823	0.245289	1.2386	1.26873	10.94
0.3	0.5	0		0	10.95	56.4709	6.28715	50.1837	0.999944	0.164991	8.27984	1.43932	48.0002	8.47063	0.245648	1.24029	1.27059	10.95
0.3	0.5	0		0	10.96	56.5537	6.30155	50.2521	0.999943	0.164991	8.29113	1.4413	48.0706	8.48305	0.246008	1.24198	1.27246	10.96
0.3	0.5	0		0	10.97	56.6366	6.31596	50.3206	0.999943	0.164991	8.30243	1.44328	48.1411	8.49548	0.246369	1.24367	1.27432	10.97
0.3	0.5	0		0	10.98	56.7196	6.33039	50.3892	0.999943	0.164991	8.31375	1.44526	48.2117	8.50794	0.24673	1.24536	1.27619	10.98
0.3	0.5	0		0	10.99	56.8027	6.34485	50.4579	0.999943	0.164991	8.32508	1.44724	48.2823	8.52041	0.247092	1.24706	1.27806	10.99
0.3	0.5	0		0	11	56.886	6.35932	50.5267	0.999943	0.164991	8.33642	1.44923	48.3531	8.5329	0.247454	1.24876	1.27993	11
0.3	0.5	0		0	11.01	56.9693	6.37381	50.5955	0.999943	0.164991	8.34779	1.45122	48.4239	8.5454	0.247817	1.25046	1.28181	11.01
0.3	0.5	0		0	11.02	57.0528	6.38832	50.6645	0.999943	0.164991	8.35917	1.45321	48.4949	8.55792	0.24818	1.25217	1.28369	11.02
0.3	0.5	0		0	11.03	57.1364	6.40286	50.7336	0.999943	0.164991	8.37056	1.45521	48.5659	8.57046	0.248543	1.25387	1.28557	11.03
0.3	0.5	0		0	11.04	57.2201	6.41741	50.8027	0.999943	0.164991	8.38197	1.4572	48.6371	8.58302	0.248908	1.25558	1.28745	11.04
0.3	0.5	0		0	11.05	57.3039	6.43198	50.872	0.999943	0.164991	8.39339	1.4592	48.7083	8.59559	0.249272	1.2573	1.28934	11.05
0.3	0.5	0		0	11.06	57.3879	6.44657	50.9413	0.999943	0.164991	8.40483	1.4612	48.7797	8.60818	0.249637	1.25901	1.29123	11.06
0.3	0.5	0		0	11.07	57.4719	6.46118	51.0107	0.999943	0.164991	8.41629	1.46321	48.8511	8.62079	0.250003	1.26072	1.29312	11.07
0.3	0.5	0		0	11.08	57.5561	6.47582	51.0803	0.999942	0.164991	8.42776	1.46522	48.9227	8.63341	0.250369	1.26244	1.29501	11.08
0.3	0.5	0		0	11.09	57.6404	6.49047	51.1499	0.999942	0.16499	8.43925	1.46723	48.9943	8.64605	0.250736	1.26416	1.29691	11.09
0.3	0.5	0		0	11.1	57.7248	6.50514	51.2196	0.999942	0.16499	8.45075	1.46924	49.066	8.65871	0.251103	1.26589	1.29881	11.1
0.3	0.5	0		0	11.11	57.8093	6.51983	51.2894	0.999942	0.16499	8.46227	1.47126	49.1379	8.67139	0.25147	1.26761	1.30071	11.11
0.3	0.5	0		0	11.12	57.8939	6.53454	51.3593	0.999942	0.16499	8.4738	1.47327	49.2098	8.68408	0.251838	1.26934	1.30261	11.12
0.3	0.5	0		0	11.13	57.9786	6.54928	51.4293	0.999942	0.16499	8.48535	1.4753	49.2818	8.69679	0.252207	1.27107	1.30452	11.13
0.3	0.5	0		0	11.14	58.0635	6.56403	51.4994	0.999942	0.16499	8.49691	1.47732	49.354	8.70952	0.252576	1.2728	1.30643	11.14
0.3	0.5	0		0	11.15	58.1484	6.5788	51.5696	0.999942	0.16499	8.5085	1.47935	49.4262	8.72227	0.252946	1.27454	1.30834	11.15
0.3	0.5	0		0	11.16	58.2335	6.5936	51.6399	0.999942	0.16499	8.52009	1.48137	49.4985	8.73503	0.253316	1.27627	1.31025	11.16
0.3	0.5	0		0	11.17	58.3187	6.60841	51.7103	0.999942	0.16499	8.5317	1.48341	49.5709	8.74781	0.253686	1.27801	1.31217	11.17
0.3	0.5	0		0	11.18	58.404	6.62324	51.7808	0.999942	0.16499	8.54333	1.48544	49.6434	8.76061	0.254058	1.27976	1.31409	11.18
0.3	0.5	0		0	11.19	58.4895	6.6381	51.8514	0.999942	0.16499	8.55498	1.48748	49.7161	8.77342	0.254429	1.2815	1.31601	11.19
0.3	0.5	0		0	11.2	58.575	6.65297	51.9221	0.999941	0.16499	8.56664	1.48952	49.7888	8.78625	0.254801	1.28325	1.31794	11.2
0.3	0.5	0		0	11.21	58.6607	6.66787	51.9928	0.999941	0.16499	8.57831	1.49156	49.8616	8.7991	0.255174	1.285	1.31987	11.21
0.3	0.5	0		0	11.22	58.7465	6.68278	52.0637	0.999941	0.16499	8.59	1.4936	49.9345	8.81197	0.255547	1.28675	1.3218	11.22
0.3	0.5	0		0	11.23	58.8324	6.69772	52.1347	0.999941	0.16499	8.60171	1.49565	50.0075	8.82486	0.255921	1.2885	1.32373	11.23
0.3	0.5	0		0	11.24	58.9184	6.71268	52.2057	0.999941	0.16499	8.61344	1.4977	50.0806	8.83776	0.256295	1.29026	1.32566	11.24
0.3	0.5	0		0	11.25	59.0045	6.72765	52.2769	0.999941	0.16499	8.62518	1.49976	50.1539	8.85068	0.25667	1.29202	1.3276	11.25
0.3	0.5	0		0	11.26	59.0908	6.74265	52.3481	0.999941	0.16499	8.63693	1.50181	50.2272	8.86362	0.257045	1.29378	1.32954	11.26
0.3	0.5	0		0	11.27	59.1772	6.75767	52.4195	0.999941	0.16499	8.6487	1.50387	50.3006	8.87657	0.257421	1.29554	1.33149	11.27
0.3	0.5	0		0	11.28	59.2636	6.77271	52.4909	0.999941	0.16499	8.66049	1.50593	50.3741	8.88955	0.257797	1.29731	1.33343	11.28
0.3	0.5	0		0	11.29	59.3502	6.78777	52.5625	0.999941	0.16499	8.67229	1.50799	50.4477	8.90254	0.258174	1.29907	1.33538	11.29
0.3	0.5	0		0	11.3	59.437	6.80285	52.6341	0.999941	0.16499	8.68411	1.51006	50.5214	8.91554	0.258551	1.30084	1.33733	11.3
0.3	0.5	0		0	11.31	59.5238	6.81795	52.7059	0.99994	0.16499	8.69595	1.51213	50.5952	8.92857	0.258929	1.30262	1.33929	11.31
0.3	0.5	0		0	11.32	59.6108	6.83307	52.7777	0.99994	0.16499	8.7078	1.5142	50.6692	8.94161	0.259307	1.30439	1.34124	11.32
0.3	0.5	0		0	11.33	59.6978	6.84821	52.8496	0.99994	0.16499	8.71967	1.51628	50.7432	8.95468	0.259686	1.30617	1.3432	11.33
0.3	0.5	0		0	11.34	59.785	6.86337	52.9217	0.99994	0.16499	8.73155	1.51835	50.8173	8.96776	0.260065	1.30795	1.34516	11.34
0.3	0.5	0		0	11.35	59.8724	6.87856	52.9938	0.99994	0.16499	8.74345	1.52043	50.8915	8.98085	0.260445	1.30973	1.34713	11.35
0.3	0.5	0		0	11.36	59.9598	6.89376	53.066	0.99994	0.16499	8.75537	1.52252	50.9658	8.99397	0.260825	1.31152	1.3491	11.36
0.3	0.5	0		0	11.37	60.0473	6.90899	53.1384	0.99994	0.16499	8.7673	1.5246	51.0402	9.0071	0.261206	1.31331	1.35107	11.37
0.3	0.5	0		0	11.38	60.135	6.92423	53.2108	0.99994	0.16499	8.77925	1.52669	51.1148	9.02025	0.261587	1.3151	1.35304	11.38
0.3	0.5	0		0	11.39	60.2228	6.9395	53.2833	0.99994	0.16499	8.79122	1.52878	51.1894	9.03342	0.261969	1.31689	1.35501	11.39
0.3	0.5	0		0	11.4	60.3107	6.95479	53.3559	0.99994	0.16499	8.8032	1.53088	51.2641	9.04661	0.262352	1.31868	1.35699	11.4
0.3	0.5	0		0	11.41	60.3988	6.9701	53.4287	0.99994	0.16499	8.8152	1.53297	51.3389	9.05981	0.262735	1.32048	1.35897	11.41
0.3	0.5	0		0	11.42	60.4869	6.98543	53.5015	0.99994	0.16499	8.82721	1.53507	51.4139	9.07304	0.263118	1.32228	1.36096	11.42
0.3	0.5	0		0	11.43	60.5752	7.00078	53.5744	0.999939	0.16499	8.83924	1.53717	51.4889	9.08628	0.263502	1.32408	1.36294	11.43
0.3	0.5	0		0	11.44	60.6636	7.01615	53.6474	0.999939	0.16499	8.85129	1.53928	51.564	9.09954	0.263887	1.32589	1.36493	11.44
0.3	0.5	0		0	11.45	60.7521	7.03154	53.7205	0.999939	0.16499	8.86335	1.54139	51.6393	9.11281	0.264272	1.32769	1.36692	11.45
0.3	0.5	0		0	11.46	60.8407	7.04696	53.7938	0.999939	0.16499	8.87543	1.5435	51.7146	9.12611	0.264657	1.3295	1.36892	11.46
0.3	0.5	0		0	11.47	60.9295	7.06239	53.8671	0.999939	0.16499	8.88753	1.54561	51.7901	9.13942	0.265043	1.33131	1.37091	11.47
0.3	0.5	0		0	11.48	61.0183	7.07785	53.9405	0.999939	0.16499	8.89964	1.54773	51.8656	9.15275	0.26543	1.33313	1.37291	11.48
0.3	0.5	0		0	11.49	61.1073	7.09332	54.014	0.999939	0.16499	8.91177	1.54985	51.9412	9.1661	0.265817	1.33495	1.37492	11.49
0.3	0.5	0		0	11.5	61.1965	7.10882	54.0876	0.999939	0.16499	8.92391	1.55197	52.017	9.17947	0.266205	1.33677	1.37692	11.5
0.3	0.5	0		0	11.51	61.2857	7.12434	54.1614	0.999939	0.16499	8.93608	1.55409	52.0928	9.19286	0.266593	1.33859	1.37893	11.51
0.3	0.5	0		0	11.52	61.3751	7.13988	54.2352	0.999939	0.16499	8.94826	1.55622	52.1688	9.20626	0.266982	1.34041	1.38094	11.52
0.3	0.5	0		0	11.53	61.4645	7.15545	54.3091	0.999939	0.16499	8.96045	1.55835	52.2449	9.21968	0.267371	1.34224	1.38295	11.53
0.3	0.5	0		0	11.54	61.5541	7.17103	54.3831	0.999938	0.16499	8.97266	1.56048	52.321	9.23312	0.267761	1.34407	1.38497	11.54
0.3	0.5	0		0	11.55	61.6439	7.18663	54.4572	0.999938	0.16499	8.98489	1.56262	52.3973	9.24658	0.268151	1.3459	1.38699	11.55
0.3	0.5	0		0	11.56	61.7337	7.20226	54.5315	0.999938	0.16499	8.99714	1.56475	52.4737	9.26006	0.268542	1.34773	1.38901	11.56
0.3	0.5	0		0	11.57	61.8237	7.21791	54.6058	0.999938	0.16499	9.0094	1.5669	52.5501	9.27355	0.268933	1.34957	1.39103	11.57
0.3	0.5	0		0	11.58	61.9138	7.23358	54.6802	0.999938	0.16499	9.02168	1.56904	52.6267	9.28707	0.269325	1.35141	1.39306	11.58
0.3	0.5	0		0	11.59	62.004	7.24927	54.7547	0.999938	0.16499	9.03397	1.57119	52.7034	9.3006	0.269717	1.35325	1.39509	11.59
0.3	0.5	0		0	11.6	62.0943	7.26498	54.8294	0.999938	0.16499	9.04628	1.57334	52.7802	9.31415	0.27011	1.3551	1.39712	11.6
0.3	0.5	0		0	11.61	62.1848	7.28071	54.9041	0.999938	0.16499	9.05861	1.57549	52.8571	9.32772	0.270504	1.35694	1.39916	11.61
0.3	0.5	0		0	11.62	62.2754	7.29647	54.9789	0.999938	0.16499	9.07096	1.57764	52.9341	9.34131	0.270898	1.35879	1.4012	11.62
0.3	0.5	0		0	11.63	62.3661	7.31224	55.0539	0.999938	0.16499	9.08332	1.5798	53.0112	9.35492	0.271293	1.36064	1.40324	11.63
0.3	0.5	0		0	11.64	62.4569	7.32804	55.1289	0.999938	0.16499	9.0957	1.58196	53.0884	9.36854	0.271688	1.3625	1.40528	11.64
0.3	0.5	0		0	11.65	62.5479	7.34386	55.204	0.999937	0.16499	9.1081	1.58413	53.1657	9.38218	0.272083	1.36435	1.40733	11.65
0.3	0.5	0		0	11.66	62.639	7.3597	55.2793	0.999937	0.16499	9.12051	1.58629	53.2431	9.39585	0.27248	1.36621	1.40938	11.66
0.3	0.5	0		0	11.67	62.7302	7.37557	55.3546	0.999937	0.16499	9.13294	1.58846	53.3207	9.40953	0.272876	1.36808	1.41143	11.67
0.3	0.5	0		0	11.68	62.8215	7.39145	55.4301	0.999937	0.16499	9.14539	1.59063	53.3983	9.42323	0.273274	1.36994	1.41348	11.68
0.3	0.5	0		0	11.69	62.913	7.40736	55.5056	0.999937	0.16499	9.15785	1.59281	53.476	9.43694	0.273671	1.37181	1.41554	11.69
0.3	0.5	0		0	11.7	63.0045	7.42328	55.5813	0.999937	0.16499	9.17033	1.59499	53.5539	9.45068	0.27407	1.37368	1.4176	11.7
0.3	0.5	0		0	11.71	63.0962	7.43923	55.657	0.999937	0.16499	9.18283	1.59717	53.6318	9.46444	0.274469	1.37555	1.41967	11.71
0.3	0.5	0		0	11.72	63.1881	7.45521	55.7329	0.999937	0.16499	9.19534	1.59935	53.7099	9.47821	0.274868	1.37742	1.42173	11.72
0.3	0.5	0		0	11.73	63.28	7.4712	55.8088	0.999937	0.16499	9.20787	1.60154	53.788	9.492	0.275268	1.3793	1.4238	11.73
0.3	0.5	0		0	11.74	63.3721	7.48721	55.8849	0.999937	0.16499	9.22042	1.60373	53.8663	9.50582	0.275669	1.38118	1.42587	11.74
0.3	0.5	0		0	11.75	63.4643	7.50325	55.9611	0.999937	0.16499	9.23299	1.60592	53.9447	9.51965	0.27607	1.38306	1.42795	11.75
0.3	0.5	0		0	11.76	63.5566	7.51931	56.0373	0.999936	0.16499	9.24557	1.60811	54.0231	9.5335	0.276471	1.38495	1.43002	11.76
0.3	0.5	0		0	11.77	63.6491	7.53539	56.1137	0.999936	0.164989	9.25817	1.61031	54.1017	9.54736	0.276874	1.38684	1.4321	11.77
0.3	0.5	0		0	11.78	63.7417	7.5515	56.1902	0.999936	0.164989	9.27079	1.61251	54.1804	9.56125	0.277276	1.38873	1.43419	11.78
0.3	0.5	0		0	11.79	63.8344	7.56762	56.2668	0.999936	0.164989	9.28342	1.61471	54.2592	9.57516	0.27768	1.39062	1.43627	11.79
0.3	0.5	0		0	11.8	63.9272	7.58377	56.3435	0.999936	0.164989	9.29608	1.61692	54.3381	9.58908	0.278083	1.39251	1.43836	11.8
0.3	0.5	0		0	11.81	64.0202	7.59994	56.4202	0.999936	0.164989	9.30874	1.61913	54.4172	9.60303	0.278488	1.39441	1.44045	11.81
0.3	0.5	0		0	11.82	64.1133	7.61613	56.4971	0.999936	0.164989	9.32143	1.62134	54.4963	9.61699	0.278893	1.39631	1.44255	11.82
0.3	0.5	0		0	11.83	64.2065	7.63234	56.5741	0.999936	0.164989	9.33413	1.62356	54.5755	9.63097	0.279298	1.39821	1.44465	11.83
0.3	0.5	0		0	11.84	64.2998	7.64858	56.6512	0.999936	0.164989	9.34685	1.62578	54.6548	9.64497	0.279704	1.40012	1.44675	11.84
0.3	0.5	0		0	11.85	64.3933	7.66483	56.7285	0.999936	0.164989	9.35959	1.628	54.7343	9.65899	0.280111	1.40203	1.44885	11.85
0.3	0.5	0		0	11.86	64.4869	7.68111	56.8058	0.999936	0.164989	9.37235	1.63022	54.8139	9.67303	0.280518	1.40394	1.45095	11.86
0.3	0.5	0		0	11.87	64.5806	7.69742	56.8832	0.999935	0.164989	9.38512	1.63245	54.8935	9.68709	0.280926	1.40585	1.45306	11.87
0.3	0.5	0		0	11.88	64.6745	7.71374	56.9607	0.999935	0.164989	9.39791	1.63468	54.9733	9.70117	0.281334	1.40777	1.45518	11.88
0.3	0.5	0		0	11.89	64.7684	7.73009	57.0384	0.999935	0.164989	9.41072	1.63691	55.0532	9.71527	0.281743	1.40969	1.45729	11.89
0.3	0.5	0		0	11.9	64.8625	7.74646	57.1161	0.999935	0.164989	9.42354	1.63914	55.1332	9.72938	0.282152	1.41161	1.45941	11.9
0.3	0.5	0		0	11.91	64.9568	7.76285	57.1939	0.999935	0.164989	9.43639	1.64138	55.2133	9.74352	0.282562	1.41353	1.46153	11.91
0.3	0.5	0		0	11.92	65.0511	7.77926	57.2719	0.999935	0.164989	9.44925	1.64362	55.2935	9.75767	0.282972	1.41546	1.46365	11.92
0.3	0.5	0		0	11.93	65.1456	7.7957	57.3499	0.999935	0.164989	9.46212	1.64587	55.3738	9.77185	0.283384	1.41739	1.46578	11.93
0.3	0.5	0		0	11.94	65.2403	7.81216	57.4281	0.999935	0.164989	9.47502	1.64812	55.4542	9.78604	0.283795	1.41932	1.46791	11.94
0.3	0.5	0		0	11.95	65.335	7.82864	57.5064	0.999935	0.164989	9.48793	1.65037	55.5348	9.80025	0.284207	1.42125	1.47004	11.95
0.3	0.5	0		0	11.96	65.4299	7.84514	57.5847	0.999935	0.164989	9.50086	1.65262	55.6154	9.81448	0.28462	1.42319	1.47217	11.96
0.3	0.5	0		0	11.97	65.5249	7.86167	57.6632	0.999934	0.164989	9.51381	1.65487	55.6962	9.82873	0.285033	1.42513	1.47431	11.97
0.3	0.5	0		0	11.98	65.62	7.87822	57.7418	0.999934	0.164989	9.52678	1.65713	55.777	9.84301	0.285447	1.42707	1.47645	11.98
0.3	0.5	0		0	11.99	65.7153	7.89479	57.8205	0.999934	0.164989	9.53976	1.6594	55.858	9.8573	0.285862	1.42902	1.47859	11.99
0.3	0.5	0		0	12	65.8107	7.91138	57.8993	0.999934	0.164989	9.55276	1.66166	55.9391	9.87161	0.286277	1.43096	1.48074	12
0.3	0.5	0		0	12.01	65.9062	7.928	57.9782	0.999934	0.164989	9.56578	1.66393	56.0203	9.88593	0.286692	1.43291	1.48289	12.01
0.3	0.5	0		0	12.02	66.0019	7.94464	58.0573	0.999934	0.164989	9.57881	1.6662	56.1016	9.90028	0.287108	1.43487	1.48504	12.02
0.3	0.5	0		0	12.03	66.0977	7.9613	58.1364	0.999934	0.164989	9.59187	1.66847	56.183	9.91465	0.287525	1.43682	1.4872	12.03
0.3	0.5	0		0	12.04	66.1936	7.97799	58.2156	0.999934	0.164989	9.60494	1.67075	56.2646	9.92904	0.287942	1.43878	1.48936	12.04
0.3	0.5	0		0	12.05	66.2896	7.99469	58.295	0.999934	0.164989	9.61803	1.67303	56.3462	9.94345	0.28836	1.44074	1.49152	12.05
0.3	0.5	0		0	12.06	66.3858	8.01142	58.3744	0.999934	0.164989	9.63114	1.67531	56.428	9.95787	0.288778	1.4427	1.49368	12.06
0.3	0.5	0		0	12.07	66.4821	8.02818	58.454	0.999934	0.164989	9.64426	1.6776	56.5098	9.97232	0.289197	1.44467	1.49585	12.07
0.3	0.5	0		0	12.08	66.5786	8.04495	58.5336	0.999933	0.164989	9.65741	1.67989	56.5918	9.98679	0.289617	1.44664	1.49802	12.08
0.3	0.5	0		0	12.09	66.6752	8.06175	58.6134	0.999933	0.164989	9.67057	1.68218	56.6739	10.0013	0.290037	1.44861	1.50019	12.09
0.3	0.5	0		0	12.1	66.7719	8.07857	58.6933	0.999933	0.164989	9.68375	1.68448	56.7561	10.0158	0.290458	1.45058	1.50237	12.1
0.3	0.5	0		0	12.11	66.8687	8.09542	58.7733	0.999933	0.164989	9.69694	1.68678	56.8384	10.0303	0.290879	1.45256	1.50455	12.11
0.3	0.5	0		0	12.12	66.9657	8.11229	58.8534	0.999933	0.164989	9.71016	1.68908	56.9208	10.0448	0.291301	1.45454	1.50673	12.12
0.3	0.5	0		0	12.13	67.0628	8.12918	58.9336	0.999933	0.164989	9.72339	1.69138	57.0034	10.0594	0.291723	1.45652	1.50891	12.13
0.3	0.5	0		0	12.14	67.16	8.14609	59.0139	0.999933	0.164989	9.73664	1.69369	57.086	10.074	0.292146	1.45851	1.5111	12.14
0.3	0.5	0		0	12.15	67.2574	8.16303	59.0943	0.999933	0.164989	9.74991	1.696	57.1688	10.0886	0.29257	1.4605	1.51329	12.15
0.3	0.5	0		0	12.16	67.3549	8.17999	59.1749	0.999933	0.164989	9.7632	1.69832	57.2516	10.1032	0.292994	1.46249	1.51548	12.16
0.3	0.5	0		0	12.17	67.4525	8.19697	59.2555	0.999933	0.164989	9.7765	1.70063	57.3346	10.1179	0.293418	1.46448	1.51768	12.17
0.3	0.5	0		0	12.18	67.5503	8.21398	59.3363	0.999932	0.164989	9.78983	1.70295	57.4177	10.1325	0.293844	1.46648	1.51988	12.18
0.3	0.5	0		0	12.19	67.6482	8.23101	59.4172	0.999932	0.164989	9.80317	1.70528	57.5009	10.1472	0.29427	1.46847	1.52208	12.19
0.3	0.5	0		0	12.2	67.7462	8.24806	59.4981	0.999932	0.164989	9.81653	1.70761	57.5843	10.1619	0.294696	1.47048	1.52429	12.2
0.3	0.5	0		0	12.21	67.8444	8.26513	59.5792	0.999932	0.164989	9.82991	1.70994	57.6677	10.1767	0.295123	1.47248	1.5265	12.21
0.3	0.5	0		0	12.22	67.9427	8.28223	59.6604	0.999932	0.164989	9.8433	1.71227	57.7513	10.1914	0.295551	1.47449	1.52871	12.22
0.3	0.5	0		0	12.23	68.0411	8.29936	59.7417	0.999932	0.164989	9.85672	1.71461	57.8349	10.2062	0.295979	1.4765	1.53092	12.23
0.3	0.5	0		0	12.24	68.1397	8.3165	59.8232	0.999932	0.164989	9.87015	1.71695	57.9187	10.2209	0.296408	1.47851	1.53314	12.24
0.3	0.5	0		0	12.25	68.2384	8.33367	59.9047	0.999932	0.164989	9.8836	1.71929	58.0026	10.2358	0.296837	1.48052	1.53536	12.25
0.3	0.5	0		0	12.26	68.3372	8.35087	59.9863	0.999932	0.164989	9.89707	1.72163	58.0866	10.2506	0.297267	1.48254	1.53759	12.26
0.3	0.5	0		0	12.27	68.4362	8.36808	60.0681	0.999932	0.164989	9.91056	1.72398	58.1707	10.2654	0.297697	1.48456	1.53981	12.27
0.3	0.5	0		0	12.28	68.5353	8.38532	60.15	0.999931	0.164989	9.92406	1.72634	58.255	10.2803	0.298128	1.48658	1.54204	12.28
0.3	0.5	0		0	12.29	68.6345	8.40258	60.2319	0.999931	0.164989	9.93759	1.72869	58.3393	10.2952	0.29856	1.48861	1.54428	12.29
0.3	0.5	0		0	12.3	68.7339	8.41987	60.314	0.999931	0.164989	9.95113	1.73105	58.4238	10.3101	0.298992	1.49064	1.54651	12.3
0.3	0.5	0		0	12.31	68.8334	8.43718	60.3962	0.999931	0.164989	9.96469	1.73341	58.5084	10.325	0.299425	1.49267	1.54875	12.31
0.3	0.5	0		0	12.32	68.933	8.45452	60.4785	0.999931	0.164989	9.97827	1.73578	58.5931	10.34	0.299859	1.4947	1.55099	12.32
0.3	0.5	0		0	12.33	69.0328	8.47187	60.561	0.999931	0.164989	9.99187	1.73815	58.6779	10.3549	0.300293	1.49674	1.55324	12.33
0.3	0.5	0		0	12.34	69.1327	8.48926	60.6435	0.999931	0.164989	10.0055	1.74052	58.7628	10.3699	0.300727	1.49878	1.55549	12.34
0.3	0.5	0		0	12.35	69.2328	8.50666	60.7261	0.999931	0.164989	10.0191	1.74289	58.8479	10.3849	0.301163	1.50082	1.55774	12.35
0.3	0.5	0		0	12.36	69.333	8.52409	60.8089	0.999931	0.164989	10.0328	1.74527	58.933	10.3999	0.301599	1.50287	1.55999	12.36
0.3	0.5	0		0	12.37	69.4333	8.54154	60.8918	0.999931	0.164989	10.0464	1.74765	59.0183	10.415	0.302035	1.50492	1.56225	12.37
0.3	0.5	0		0	12.38	69.5338	8.55902	60.9748	0.99993	0.164989	10.0601	1.75004	59.1037	10.4301	0.302472	1.50697	1.56451	12.38
0.3	0.5	0		0	12.39	69.6344	8.57652	61.0579	0.99993	0.164989	10.0738	1.75242	59.1892	10.4452	0.30291	1.50902	1.56677	12.39
0.3	0.5	0		0	12.4	69.7351	8.59404	61.1411	0.99993	0.164988	10.0876	1.75482	59.2749	10.4603	0.303348	1.51108	1.56904	12.4
0.3	0.5	0		0	12.41	69.836	8.61159	61.2244	0.99993	0.164988	10.1013	1.75721	59.3606	10.4754	0.303787	1.51314	1.57131	12.41
0.3	0.5	0		0	12.42	69.937	8.62916	61.3079	0.99993	0.164988	10.1151	1.75961	59.4465	10.4906	0.304226	1.5152	1.57358	12.42
0.3	0.5	0		0	12.43	70.0382	8.64676	61.3914	0.99993	0.164988	10.1289	1.76201	59.5324	10.5057	0.304666	1.51726	1.57586	12.43
0.3	0.5	0		0	12.44	70.1395	8.66438	61.4751	0.99993	0.164988	10.1427	1.76441	59.6185	10.5209	0.305107	1.51933	1.57814	12.44
0.3	0.5	0		0	12.45	70.2409	8.68202	61.5589	0.99993	0.164988	10.1565	1.76682	59.7047	10.5361	0.305548	1.5214	1.58042	12.45
0.3	0.5	0		0	12.46	70.3424	8.69969	61.6428	0.99993	0.164988	10.1703	1.76923	59.7911	10.5514	0.30599	1.52347	1.58271	12.46
0.3	0.5	0		0	12.47	70.4441	8.71738	61.7268	0.99993	0.164988	10.1842	1.77164	59.8775	10.5666	0.306432	1.52555	1.58499	12.47
0.3	0.5	0		0	12.48	70.546	8.7351	61.8109	0.999929	0.164988	10.1981	1.77406	59.9641	10.5819	0.306875	1.52763	1.58728	12.48
0.3	0.5	0		0	12.49	70.648	8.75284	61.8951	0.999929	0.164988	10.212	1.77648	60.0508	10.5972	0.307319	1.52971	1.58958	12.49
0.3	0.5	0		0	12.5	70.7501	8.77061	61.9795	0.999929	0.164988	10.2259	1.77891	60.1376	10.6125	0.307763	1.5318	1.59188	12.5
0.3	0.5	0		0	12.51	70.8524	8.7884	62.064	0.999929	0.164988	10.2398	1.78133	60.2245	10.6279	0.308208	1.53388	1.59418	12.51
0.3	0.5	0		0	12.52	70.9547	8.80621	62.1485	0.999929	0.164988	10.2538	1.78376	60.3115	10.6432	0.308653	1.53597	1.59648	12.52
0.3	0.5	0		0	12.53	71.0573	8.82405	62.2332	0.999929	0.164988	10.2678	1.7862	60.3987	10.6586	0.309099	1.53807	1.59879	12.53
0.3	0.5	0		0	12.54	71.16	8.84191	62.3181	0.999929	0.164988	10.2817	1.78863	60.486	10.674	0.309546	1.54016	1.6011	12.54
0.3	0.5	0		0	12.55	71.2628	8.85979	62.403	0.999929	0.164988	10.2958	1.79107	60.5734	10.6894	0.309993	1.54226	1.60341	12.55
0.3	0.5	0		0	12.56	71.3657	8.87771	62.488	0.999929	0.164988	10.3098	1.79352	60.6609	10.7049	0.310441	1.54436	1.60573	12.56
0.3	0.5	0		0	12.57	71.4688	8.89564	62.5732	0.999929	0.164988	10.3238	1.79596	60.7485	10.7203	0.310889	1.54647	1.60805	12.57
0.3	0.5	0		0	12.58	71.5721	8.9136	62.6585	0.999928	0.164988	10.3379	1.79841	60.8363	10.7358	0.311339	1.54858	1.61037	12.58
0.3	0.5	0		0	12.59	71.6755	8.93158	62.7439	0.999928	0.164988	10.352	1.80087	60.9241	10.7513	0.311788	1.55069	1.6127	12.59
0.3	0.5	0		0	12.6	71.779	8.94959	62.8294	0.999928	0.164988	10.3661	1.80333	61.0121	10.7668	0.312239	1.5528	1.61503	12.6
0.3	0.5	0		0	12.61	71.8826	8.96763	62.915	0.999928	0.164988	10.3802	1.80579	61.1002	10.7824	0.312689	1.55492	1.61736	12.61
0.3	0.5	0		0	12.62	71.9864	8.98568	63.0008	0.999928	0.164988	10.3944	1.80825	61.1885	10.798	0.313141	1.55703	1.61969	12.62
0.3	0.5	0		0	12.63	72.0904	9.00377	63.0866	0.999928	0.164988	10.4085	1.81072	61.2768	10.8136	0.313593	1.55916	1.62203	12.63
0.3	0.5	0		0	12.64	72.1945	9.02187	63.1726	0.999928	0.164988	10.4227	1.81319	61.3653	10.8292	0.314046	1.56128	1.62438	12.64
0.3	0.5	0		0	12.65	72.2987	9.04001	63.2587	0.999928	0.164988	10.4369	1.81566	61.4539	10.8448	0.314499	1.56341	1.62672	12.65
0.3	0.5	0		0	12.66	72.4031	9.05816	63.3449	0.999928	0.164988	10.4512	1.81814	61.5426	10.8605	0.314953	1.56554	1.62907	12.66
0.3	0.5	0		0	12.67	72.5076	9.07634	63.4312	0.999927	0.164988	10.4654	1.82062	61.6314	10.8761	0.315408	1.56767	1.63142	12.67
0.3	0.5	0		0	12.68	72.6122	9.09455	63.5177	0.999927	0.164988	10.4797	1.8231	61.7204	10.8918	0.315863	1.56981	1.63378	12.68
0.3	0.5	0		0	12.69	72.717	9.11278	63.6042	0.999927	0.164988	10.4939	1.82559	61.8095	10.9076	0.316319	1.57195	1.63613	12.69
0.3	0.5	0		0	12.7	72.822	9.13104	63.6909	0.999927	0.164988	10.5082	1.82808	61.8987	10.9233	0.316776	1.57409	1.63849	12.7
0.3	0.5	0		0	12.71	72.927	9.14932	63.7777	0.999927	0.164988	10.5226	1.83057	61.988	10.9391	0.317233	1.57624	1.64086	12.71
0.3	0.5	0		0	12.72	73.0323	9.16762	63.8647	0.999927	0.164988	10.5369	1.83307	62.0774	10.9548	0.31769	1.57838	1.64323	12.72
0.3	0.5	0		0	12.73	73.1376	9.18595	63.9517	0.999927	0.164988	10.5513	1.83557	62.167	10.9706	0.318149	1.58053	1.6456	12.73
0.3	0.5	0		0	12.74	73.2432	9.20431	64.0388	0.999927	0.164988	10.5656	1.83807	62.2567	10.9865	0.318608	1.58269	1.64797	12.74
0.3	0.5	0		0	12.75	73.3488	9.22269	64.1261	0.999927	0.164988	10.58	1.84058	62.3465	11.0023	0.319067	1.58485	1.65035	12.75
0.3	0.5	0		0	12.76	73.4546	9.2411	64.2135	0.999927	0.164988	10.5945	1.84309	62.4364	11.0182	0.319528	1.58701	1.65273	12.76
0.3	0.5	0		0	12.77	73.5606	9.25953	64.301	0.999926	0.164988	10.6089	1.84561	62.5265	11.0341	0.319988	1.58917	1.65511	12.77
0.3	0.5	0		0	12.78	73.6666	9.27798	64.3887	0.999926	0.164988	10.6233	1.84812	62.6166	11.05	0.32045	1.59133	1.6575	12.78
0.3	0.5	0		0	12.79	73.7729	9.29646	64.4764	0.999926	0.164988	10.6378	1.85065	62.7069	11.0659	0.320912	1.5935	1.65989	12.79
0.3	0.5	0		0	12.8	73.8793	9.31497	64.5643	0.999926	0.164988	10.6523	1.85317	62.7974	11.0819	0.321375	1.59567	1.66228	12.8
0.3	0.5	0		0	12.81	73.9858	9.3335	64.6523	0.999926	0.164988	10.6668	1.8557	62.8879	11.0979	0.321838	1.59785	1.66468	12.81
0.3	0.5	0		0	12.82	74.0924	9.35206	64.7404	0.999926	0.164988	10.6814	1.85823	62.9786	11.1139	0.322302	1.60003	1.66708	12.82
0.3	0.5	0		0	12.83	74.1993	9.37064	64.8286	0.999926	0.164988	10.6959	1.86076	63.0694	11.1299	0.322767	1.60221	1.66948	12.83
0.3	0.5	0		0	12.84	74.3062	9.38925	64.917	0.999926	0.164988	10.7105	1.8633	63.1603	11.1459	0.323232	1.60439	1.67189	12.84
0.3	0.5	0		0	12.85	74.4133	9.40788	65.0054	0.999926	0.164988	10.7251	1.86584	63.2513	11.162	0.323698	1.60658	1.6743	12.85
0.3	0.5	0		0	12.86	74.5206	9.42654	65.094	0.999925	0.164988	10.7397	1.86839	63.3425	11.1781	0.324165	1.60877	1.67671	12.86
0.3	0.5	0		0	12.87	74.628	9.44522	65.1827	0.999925	0.164988	10.7544	1.87094	63.4338	11.1942	0.324632	1.61096	1.67913	12.87
0.3	0.5	0		0	12.88	74.7355	9.46393	65.2716	0.999925	0.164988	10.769	1.87349	63.5252	11.2103	0.3251	1.61315	1.68155	12.88
0.3	0.5	0		0	12.89	74.8432	9.48267	65.3605	0.999925	0.164988	10.7837	1.87605	63.6167	11.2265	0.325568	1.61535	1.68397	12.89
0.3	0.5	0		0	12.9	74.951	9.50143	65.4496	0.999925	0.164988	10.7984	1.87861	63.7084	11.2427	0.326037	1.61755	1.6864	12.9
0.3	0.5	0		0	12.91	75.059	9.52022	65.5388	0.999925	0.164988	10.8131	1.88117	63.8002	11.2589	0.326507	1.61976	1.68883	12.91
0.3	0.5	0		0	12.92	75.1672	9.53903	65.6281	0.999925	0.164988	10.8278	1.88373	63.8921	11.2751	0.326977	1.62196	1.69126	12.92
0.3	0.5	0		0	12.93	75.2754	9.55786	65.7176	0.999925	0.164988	10.8426	1.8863	63.9841	11.2913	0.327448	1.62417	1.6937	12.93
0.3	0.5	0		0	12.94	75.3839	9.57673	65.8071	0.999925	0.164988	10.8574	1.88888	64.0763	11.3076	0.32792	1.62639	1.69614	12.94
0.3	0.5	0		0	12.95	75.4924	9.59562	65.8968	0.999925	0.164988	10.8722	1.89145	64.1686	11.3239	0.328392	1.6286	1.69858	12.95
0.3	0.5	0		0	12.96	75.6012	9.61453	65.9866	0.999924	0.164988	10.887	1.89403	64.261	11.3402	0.328865	1.63082	1.70103	12.96
0.3	0.5	0		0	12.97	75.71	9.63347	66.0766	0.999924	0.164988	10.9018	1.89662	64.3535	11.3565	0.329339	1.63305	1.70348	12.97
0.3	0.5	0		0	12.98	75.819	9.65244	66.1666	0.999924	0.164987	10.9167	1.8992	64.4462	11.3729	0.329813	1.63527	1.70593	12.98
0.3	0.5	0		0	12.99	75.9282	9.67143	66.2568	0.999924	0.164987	10.9315	1.90179	64.539	11.3892	0.330288	1.6375	1.70838	12.99
0.3	0.5	0		0	13	76.0375	9.69045	66.3471	0.999924	0.164987	10.9464	1.90439	64.6319	11.4056	0.330763	1.63973	1.71084	13
0.3	0.5	0		0	13.01	76.147	9.70949	66.4375	0.999924	0.164987	10.9614	1.90699	64.7249	11.422	0.331239	1.64197	1.71331	13.01
0.3	0.5	0		0	13.02	76.2566	9.72856	66.528	0.999924	0.164987	10.9763	1.90959	64.8181	11.4385	0.331716	1.6442	1.71577	13.02
0.3	0.5	0		0	13.03	76.3664	9.74766	66.6187	0.999924	0.164987	10.9912	1.91219	64.9114	11.455	0.332194	1.64644	1.71824	13.03
0.3	0.5	0		0	13.04	76.4763	9.76678	66.7095	0.999924	0.164987	11.0062	1.9148	65.0048	11.4714	0.332672	1.64869	1.72072	13.04
0.3	0.5	0		0	13.05	76.5863	9.78593	66.8004	0.999923	0.164987	11.0212	1.91741	65.0984	11.488	0.333151	1.65093	1.72319	13.05
0.3	0.5	0		0	13.06	76.6966	9.8051	66.8915	0.999923	0.164987	11.0362	1.92003	65.1921	11.5045	0.33363	1.65318	1.72567	13.06
0.3	0.5	0		0	13.07	76.8069	9.8243	66.9826	0.999923	0.164987	11.0513	1.92265	65.2859	11.521	0.33411	1.65544	1.72816	13.07
0.3	0.5	0		0	13.08	76.9174	9.84353	67.0739	0.999923	0.164987	11.0663	1.92527	65.3798	11.5376	0.334591	1.65769	1.73064	13.08
0.3	0.5	0		0	13.09	77.0281	9.86278	67.1653	0.999923	0.164987	11.0814	1.92789	65.4739	11.5542	0.335072	1.65995	1.73313	13.09
0.3	0.5	0		0	13.1	77.1389	9.88206	67.2569	0.999923	0.164987	11.0965	1.93052	65.5681	11.5708	0.335554	1.66221	1.73563	13.1
0.3	0.5	0		0	13.11	77.2499	9.90136	67.3485	0.999923	0.164987	11.1116	1.93316	65.6624	11.5875	0.336037	1.66448	1.73812	13.11
0.3	0.5	0		0	13.12	77.361	9.9207	67.4403	0.999923	0.164987	11.1268	1.93579	65.7568	11.6041	0.33652	1.66675	1.74062	13.12
0.3	0.5	0		0	13.13	77.4723	9.94005	67.5322	0.999923	0.164987	11.142	1.93843	65.8514	11.6208	0.337004	1.66902	1.74313	13.13
0.3	0.5	0		0	13.14	77.5837	9.95944	67.6242	0.999922	0.164987	11.1571	1.94108	65.9461	11.6376	0.337489	1.67129	1.74563	13.14
0.3	0.5	0		0	13.15	77.6952	9.97885	67.7164	0.999922	0.164987	11.1723	1.94372	66.041	11.6543	0.337974	1.67357	1.74814	13.15
0.3	0.5	0		0	13.16	77.807	9.99829	67.8087	0.999922	0.164987	11.1876	1.94638	66.1359	11.671	0.33846	1.67585	1.75066	13.16
0.3	0.5	0		0	13.17	77.9188	10.0178	67.9011	0.999922	0.164987	11.2028	1.94903	66.231	11.6878	0.338947	1.67813	1.75317	13.17
0.3	0.5	0		0	13.18	78.0309	10.0372	67.9936	0.999922	0.164987	11.2181	1.95169	66.3262	11.7046	0.339434	1.68042	1.75569	13.18
0.3	0.5	0		0	13.19	78.1431	10.0568	68.0863	0.999922	0.164987	11.2334	1.95435	66.4216	11.7215	0.339922	1.68271	1.75822	13.19
0.3	0.5	0		0	13.2	78.2554	10.0763	68.1791	0.999922	0.164987	11.2487	1.95702	66.5171	11.7383	0.340411	1.685	1.76075	13.2
0.3	0.5	0		0	13.21	78.3679	10.0959	68.272	0.999922	0.164987	11.264	1.95968	66.6127	11.7552	0.3409	1.6873	1.76328	13.21
0.3	0.5	0		0	13.22	78.4805	10.1155	68.3651	0.999922	0.164987	11.2793	1.96236	66.7084	11.7721	0.34139	1.6896	1.76581	13.22
0.3	0.5	0		0	13.23	78.5933	10.1351	68.4582	0.999921	0.164987	11.2947	1.96503	66.8043	11.789	0.341881	1.6919	1.76835	13.23
0.3	0.5	0		0	13.24	78.7063	10.1547	68.5515	0.999921	0.164987	11.3101	1.96771	66.9003	11.8059	0.342372	1.69421	1.77089	13.24
0.3	0.5	0		0	13.25	78.8194	10.1744	68.6449	0.999921	0.164987	11.3255	1.9704	66.9965	11.8229	0.342864	1.69652	1.77344	13.25
0.3	0.5	0		0	13.26	78.9326	10.1941	68.7385	0.999921	0.164987	11.341	1.97308	67.0927	11.8399	0.343357	1.69883	1.77598	13.26
0.3	0.5	0		0	13.27	79.046	10.2139	68.8322	0.999921	0.164987	11.3564	1.97578	67.1891	11.8569	0.34385	1.70114	1.77854	13.27
0.3	0.5	0		0	13.28	79.1596	10.2336	68.926	0.999921	0.164987	11.3719	1.97847	67.2857	11.8739	0.344344	1.70346	1.78109	13.28
0.3	0.5	0		0	13.29	79.2733	10.2534	69.0199	0.999921	0.164987	11.3874	1.98117	67.3823	11.891	0.344839	1.70578	1.78365	13.29
0.3	0.5	0		0	13.3	79.3872	10.2732	69.114	0.999921	0.164987	11.4029	1.98387	67.4791	11.9081	0.345334	1.70811	1.78621	13.3
0.3	0.5	0		0	13.31	79.5012	10.293	69.2082	0.99992	0.164987	11.4184	1.98658	67.576	11.9252	0.34583	1.71044	1.78878	13.31
0.3	0.5	0		0	13.32	79.6154	10.3129	69.3025	0.99992	0.164987	11.434	1.98928	67.6731	11.9423	0.346327	1.71277	1.79135	13.32
0.3	0.5	0		0	13.33	79.7297	10.3328	69.3969	0.99992	0.164987	11.4496	1.992	67.7703	11.9595	0.346824	1.7151	1.79392	13.33
0.3	0.5	0		0	13.34	79.8442	10.3527	69.4915	0.99992	0.164987	11.4652	1.99471	67.8676	11.9766	0.347322	1.71744	1.7965	13.34
0.3	0.5	0		0	13.35	79.9589	10.3727	69.5862	0.99992	0.164987	11.4808	1.99743	67.9651	11.9938	0.347821	1.71978	1.79907	13.35
0.3	0.5	0		0	13.36	80.0737	10.3926	69.681	0.99992	0.164987	11.4965	2.00016	68.0626	12.0111	0.348321	1.72212	1.80166	13.36
0.3	0.5	0		0	13.37	80.1887	10.4126	69.776	0.99992	0.164987	11.5121	2.00289	68.1604	12.0283	0.348821	1.72447	1.80424	13.37
0.3	0.5	0		0	13.38	80.3038	10.4327	69.8711	0.99992	0.164987	11.5278	2.00562	68.2582	12.0456	0.349321	1.72682	1.80683	13.38
0.3	0.5	0		0	13.39	80.4191	10.4527	69.9663	0.99992	0.164987	11.5435	2.00835	68.3562	12.0629	0.349823	1.72917	1.80943	13.39
0.3	0.5	0		0	13.4	80.5345	10.4728	70.0617	0.999919	0.164987	11.5592	2.01109	68.4543	12.0802	0.350325	1.73153	1.81203	13.4
0.3	0.5	0		0	13.41	80.6501	10.4929	70.1572	0.999919	0.164987	11.575	2.01383	68.5526	12.0975	0.350828	1.73389	1.81463	13.41
0.3	0.5	0		0	13.42	80.7658	10.5131	70.2528	0.999919	0.164987	11.5908	2.01658	68.651	12.1149	0.351331	1.73625	1.81723	13.42
0.3	0.5	0		0	13.43	80.8817	10.5332	70.3485	0.999919	0.164987	11.6066	2.01933	68.7495	12.1323	0.351836	1.73862	1.81984	13.43
0.3	0.5	0		0	13.44	80.9978	10.5534	70.4444	0.999919	0.164987	11.6224	2.02208	68.8481	12.1497	0.35234	1.74098	1.82245	13.44
0.3	0.5	0		0	13.45	81.114	10.5736	70.5404	0.999919	0.164987	11.6382	2.02484	68.9469	12.1671	0.352846	1.74336	1.82507	13.45
0.3	0.5	0		0	13.46	81.2304	10.5939	70.6365	0.999919	0.164987	11.6541	2.0276	69.0458	12.1846	0.353352	1.74573	1.82768	13.46
0.3	0.5	0		0	13.47	81.347	10.6142	70.7328	0.999919	0.164987	11.67	2.03037	69.1449	12.202	0.353859	1.74811	1.83031	13.47
0.3	0.5	0		0	13.48	81.4637	10.6345	70.8292	0.999919	0.164987	11.6859	2.03314	69.2441	12.2195	0.354367	1.75049	1.83293	13.48
0.3	0.5	0		0	13.49	81.5805	10.6548	70.9257	0.999918	0.164987	11.7018	2.03591	69.3434	12.2371	0.354875	1.75288	1.83556	13.49
0.3	0.5	0		0	13.5	81.6975	10.6752	71.0224	0.999918	0.164987	11.7177	2.03869	69.4429	12.2546	0.355384	1.75527	1.83819	13.5
0.3	0.5	0		0	13.51	81.8147	10.6956	71.1192	0.999918	0.164987	11.7337	2.04147	69.5425	12.2722	0.355894	1.75766	1.84083	13.51
0.3	0.5	0		0	13.52	81.932	10.716	71.2161	0.999918	0.164986	11.7497	2.04425	69.6422	12.2898	0.356404	1.76006	1.84347	13.52
0.3	0.5	0		0	13.53	82.0495	10.7364	71.3131	0.999918	0.164986	11.7657	2.04704	69.7421	12.3074	0.356915	1.76245	1.84611	13.53
0.3	0.5	0		0	13.54	82.1672	10.7569	71.4103	0.999918	0.164986	11.7817	2.04983	69.8421	12.3251	0.357427	1.76486	1.84876	13.54
0.3	0.5	0		0	13.55	82.285	10.7774	71.5076	0.999918	0.164986	11.7978	2.05262	69.9423	12.3428	0.35794	1.76726	1.85141	13.55
0.3	0.5	0		0	13.56	82.403	10.7979	71.6051	0.999918	0.164986	11.8139	2.05542	70.0425	12.3604	0.358453	1.76967	1.85407	13.56
0.3	0.5	0		0	13.57	82.5211	10.8185	71.7027	0.999917	0.164986	11.83	2.05823	70.143	12.3782	0.358967	1.77208	1.85673	13.57
0.3	0.5	0		0	13.58	82.6394	10.839	71.8004	0.999917	0.164986	11.8461	2.06103	70.2435	12.3959	0.359482	1.77449	1.85939	13.58
0.3	0.5	0		0	13.59	82.7579	10.8597	71.8982	0.999917	0.164986	11.8622	2.06384	70.3442	12.4137	0.359997	1.77691	1.86205	13.59
0.3	0.5	0		0	13.6	82.8765	10.8803	71.9962	0.999917	0.164986	11.8784	2.06666	70.445	12.4315	0.360513	1.77933	1.86472	13.6
0.3	0.5	0		0	13.61	82.9953	10.901	72.0943	0.999917	0.164986	11.8946	2.06948	70.546	12.4493	0.36103	1.78176	1.86739	13.61
0.3	0.5	0		0	13.62	83.1142	10.9217	72.1926	0.999917	0.164986	11.9108	2.0723	70.6471	12.4671	0.361547	1.78419	1.87007	13.62
0.3	0.5	0		0	13.63	83.2334	10.9424	72.291	0.999917	0.164986	11.927	2.07512	70.7483	12.485	0.362065	1.78662	1.87275	13.63
0.3	0.5	0		0	13.64	83.3526	10.9631	72.3895	0.999917	0.164986	11.9433	2.07795	70.8497	12.5029	0.362584	1.78905	1.87543	13.64
0.3	0.5	0		0	13.65	83.4721	10.9839	72.4881	0.999917	0.164986	11.9595	2.08079	70.9512	12.5208	0.363103	1.79149	1.87812	13.65
0.3	0.5	0		0	13.66	83.5916	11.0047	72.5869	0.999916	0.164986	11.9758	2.08362	71.0529	12.5387	0.363624	1.79393	1.88081	13.66
0.3	0.5	0		0	13.67	83.7114	11.0255	72.6859	0.999916	0.164986	11.9922	2.08647	71.1547	12.5567	0.364145	1.79638	1.88351	13.67
0.3	0.5	0		0	13.68	83.8313	11.0464	72.7849	0.999916	0.164986	12.0085	2.08931	71.2566	12.5747	0.364666	1.79882	1.8862	13.68
0.3	0.5	0		0	13.69	83.9514	11.0673	72.8841	0.999916	0.164986	12.0249	2.09216	71.3587	12.5927	0.365189	1.80128	1.88891	13.69
0.3	0.5	0		0	13.7	84.0717	11.0882	72.9834	0.999916	0.164986	12.0413	2.09501	71.4609	12.6107	0.365712	1.80373	1.89161	13.7
0.3	0.5	0		0	13.71	84.1921	11.1092	73.0829	0.999916	0.164986	12.0577	2.09787	71.5633	12.6288	0.366236	1.80619	1.89432	13.71
0.3	0.5	0		0	13.72	84.3127	11.1302	73.1825	0.999916	0.164986	12.0741	2.10073	71.6658	12.6469	0.36676	1.80865	1.89703	13.72
0.3	0.5	0		0	13.73	84.4334	11.1512	73.2822	0.999916	0.164986	12.0905	2.10359	71.7684	12.665	0.367285	1.81111	1.89975	13.73
0.3	0.5	0		0	13.74	84.5543	11.1722	73.3821	0.999915	0.164986	12.107	2.10646	71.8712	12.6831	0.367811	1.81358	1.90247	13.74
0.3	0.5	0		0	13.75	84.6754	11.1933	73.4821	0.999915	0.164986	12.1235	2.10933	71.9741	12.7013	0.368338	1.81605	1.9052	13.75
0.3	0.5	0		0	13.76	84.7966	11.2144	73.5822	0.999915	0.164986	12.14	2.11221	72.0771	12.7195	0.368865	1.81853	1.90792	13.76
0.3	0.5	0		0	13.77	84.918	11.2355	73.6825	0.999915	0.164986	12.1566	2.11509	72.1803	12.7377	0.369393	1.82101	1.91066	13.77
0.3	0.5	0		0	13.78	85.0396	11.2566	73.7829	0.999915	0.164986	12.1731	2.11797	72.2836	12.7559	0.369922	1.82349	1.91339	13.78
0.3	0.5	0		0	13.79	85.1613	11.2778	73.8835	0.999915	0.164986	12.1897	2.12086	72.3871	12.7742	0.370452	1.82597	1.91613	13.79
0.3	0.5	0		0	13.8	85.2832	11.299	73.9842	0.999915	0.164986	12.2063	2.12375	72.4907	12.7925	0.370982	1.82846	1.91887	13.8
0.3	0.5	0		0	13.81	85.4053	11.3203	74.085	0.999915	0.164986	12.223	2.12665	72.5945	12.8108	0.371513	1.83095	1.92162	13.81
0.3	0.5	0		0	13.82	85.5275	11.3415	74.186	0.999914	0.164986	12.2396	2.12955	72.6984	12.8291	0.372045	1.83345	1.92437	13.82
0.3	0.5	0		0	13.83	85.6499	11.3628	74.2871	0.999914	0.164986	12.2563	2.13245	72.8024	12.8475	0.372577	1.83595	1.92712	13.83
0.3	0.5	0		0	13.84	85.7725	11.3841	74.3883	0.999914	0.164986	12.273	2.13536	72.9066	12.8659	0.37311	1.83845	1.92988	13.84
0.3	0.5	0		0	13.85	85.8952	11.4055	74.4897	0.999914	0.164986	12.2897	2.13827	73.0109	12.8843	0.373644	1.84095	1.93264	13.85
0.3	0.5	0		0	13.86	86.0181	11.4269	74.5912	0.999914	0.164986	12.3065	2.14119	73.1154	12.9027	0.374179	1.84346	1.93541	13.86
0.3	0.5	0		0	13.87	86.1411	11.4483	74.6929	0.999914	0.164986	12.3233	2.14411	73.22	12.9212	0.374714	1.84597	1.93818	13.87
0.3	0.5	0		0	13.88	86.2644	11.4697	74.7946	0.999914	0.164986	12.3401	2.14703	73.3247	12.9397	0.37525	1.84849	1.94095	13.88
0.3	0.5	0		0	13.89	86.3878	11.4912	74.8966	0.999914	0.164986	12.3569	2.14996	73.4296	12.9582	0.375787	1.85101	1.94372	13.89
0.3	0.5	0		0	13.9	86.5113	11.5127	74.9986	0.999913	0.164986	12.3737	2.15289	73.5346	12.9767	0.376324	1.85353	1.94651	13.9
0.3	0.5	0		0	13.91	86.6351	11.5342	75.1009	0.999913	0.164986	12.3906	2.15583	73.6398	12.9953	0.376863	1.85606	1.94929	13.91
0.3	0.5	0		0	13.92	86.759	11.5558	75.2032	0.999913	0.164986	12.4075	2.15876	73.7451	13.0138	0.377402	1.85859	1.95208	13.92
0.3	0.5	0		0	13.93	86.8831	11.5774	75.3057	0.999913	0.164986	12.4244	2.16171	73.8506	13.0325	0.377941	1.86112	1.95487	13.93
0.3	0.5	0		0	13.94	87.0073	11.599	75.4083	0.999913	0.164986	12.4413	2.16466	73.9562	13.0511	0.378482	1.86365	1.95766	13.94
0.3	0.5	0		0	13.95	87.1317	11.6206	75.5111	0.999913	0.164986	12.4582	2.16761	74.062	13.0698	0.379023	1.86619	1.96046	13.95
0.3	0.5	0		0	13.96	87.2563	11.6423	75.614	0.999913	0.164986	12.4752	2.17056	74.1679	13.0884	0.379565	1.86874	1.96327	13.96
0.3	0.5	0		0	13.97	87.3811	11.664	75.717	0.999913	0.164986	12.4922	2.17352	74.2739	13.1072	0.380108	1.87128	1.96607	13.97
0.3	0.5	0		0	13.98	87.506	11.6858	75.8202	0.999912	0.164986	12.5092	2.17648	74.3801	13.1259	0.380651	1.87383	1.96888	13.98
0.3	0.5	0		0	13.99	87.6311	11.7075	75.9235	0.999912	0.164986	12.5263	2.17945	74.4864	13.1447	0.381195	1.87639	1.9717	13.99
0.3	0.5	54.7945		54.7945	14	87.7563	11.7293	76.027	0.999857	0.164976	12.5427	3.33741	74.5929	13.1634	0.38174	1.87894	1.74952	14
0.3	0.5	109.589		109.589	14.01	87.8818	11.7627	76.1191	0.999803	0.164967	12.5572	3.34229	74.6995	13.1823	0.382286	1.8814	1.75197	14.01
0.3	0.5	164.384		164.384	14.02	88.0073	11.7961	76.2112	0.999748	0.164958	12.5717	3.34718	74.8062	13.2011	0.382832	1.88357	1.75442	14.02
0.3	0.5	219.178		219.178	14.03	88.133	11.8296	76.3035	0.999693	0.164949	12.5862	3.35208	74.9131	13.22	0.383379	1.88575	1.75688	14.03
0.3	0.5	273.973		273.973	14.04	88.2589	11.8631	76.3958	0.999638	0.16494	12.6007	3.35698	75.0201	13.2388	0.383926	1.88793	1.75934	14.04
0.3	0.5	328.767		328.767	14.05	88.3849	11.8967	76.4882	0.999583	0.164931	12.6153	3.36189	75.1272	13.2577	0.384474	1.89011	1.7618	14.05
0.3	0.5	383.562		383.562	14.06	88.5111	11.9303	76.5808	0.999528	0.164922	12.6299	3.36681	75.2344	13.2767	0.385023	1.89229	1.76426	14.06
0.3	0.5	438.356		438.356	14.07	88.6374	11.964	76.6734	0.999473	0.164913	12.6444	3.37173	75.3418	13.2956	0.385573	1.89448	1.76673	14.07
0.3	0.5	493.151		493.151	14.08	88.7638	11.9977	76.7661	0.999418	0.164904	12.659	3.37666	75.4492	13.3146	0.386123	1.89667	1.7692	14.08
0.3	0.5	547.945		547.945	14.09	88.8904	12.0314	76.859	0.999363	0.164895	12.6737	3.3816	75.5568	13.3336	0.386673	1.89886	1.77167	14.09
0.3	0.5	602.74		602.74	14.1	89.0171	12.0653	76.9519	0.999308	0.164886	12.6883	3.38655	75.6646	13.3526	0.387225	1.90105	1.77415	14.1
0.3	0.5	657.534		657.534	14.11	89.144	12.0991	77.0449	0.999253	0.164877	12.7029	3.3915	75.7724	13.3716	0.387776	1.90324	1.77662	14.11
0.3	0.5	712.329		712.329	14.12	89.2711	12.133	77.138	0.999198	0.164868	12.7176	3.39646	75.8804	13.3907	0.388329	1.90544	1.7791	14.12
0.3	0.5	767.123		767.123	14.13	89.3982	12.167	77.2312	0.999143	0.164859	12.7322	3.40143	75.9885	13.4097	0.388882	1.90764	1.78159	14.13
0.3	0.5	821.918		821.918	14.14	89.5255	12.201	77.3245	0.999089	0.16485	12.7469	3.40641	76.0967	13.4288	0.389436	1.90984	1.78407	14.14
0.3	0.5	876.712		876.712	14.15	89.653	12.2351	77.4179	0.999034	0.164841	12.7616	3.41139	76.2051	13.448	0.389991	1.91204	1.78656	14.15
0.3	0.5	931.507		931.507	14.16	89.7806	12.2692	77.5114	0.998979	0.164831	12.7763	3.41638	76.3135	13.4671	0.390546	1.91424	1.78905	14.16
0.3	0.5	986.301		986.301	14.17	89.9084	12.3034	77.605	0.998924	0.164822	12.791	3.42138	76.4221	13.4863	0.391102	1.91645	1.79154	14.17
0.3	0.5	1041.1		1041.1	14.18	90.0363	12.3376	77.6987	0.998869	0.164813	12.8058	3.42638	76.5309	13.5054	0.391658	1.91866	1.79404	14.18
0.3	0.5	1095.89		1095.89	14.19	90.1644	12.3718	77.7925	0.998814	0.164804	12.8205	3.4314	76.6397	13.5247	0.392215	1.92087	1.79654	14.19
0.3	0.5	1150.68		1150.68	14.2	90.2926	12.4062	77.8864	0.998759	0.164795	12.8353	3.43641	76.7487	13.5439	0.392773	1.92308	1.79904	14.2
0.3	0.5	1205.48		1205.48	14.21	90.4209	12.4405	77.9804	0.998704	0.164786	12.8501	3.44144	76.8578	13.5631	0.393331	1.9253	1.80154	14.21
0.3	0.5	1260.27		1260.27	14.22	90.5494	12.4749	78.0745	0.998649	0.164777	12.8649	3.44648	76.967	13.5824	0.39389	1.92751	1.80405	14.22
0.3	0.5	1315.07		1315.07	14.23	90.6781	12.5094	78.1687	0.998594	0.164768	12.8797	3.45152	77.0764	13.6017	0.39445	1.92973	1.80656	14.23
0.3	0.5	1369.86		1369.86	14.24	90.8069	12.5439	78.263	0.998539	0.164759	12.8945	3.45657	77.1858	13.621	0.39501	1.93196	1.80907	14.24
0.3	0.5	1424.66		1424.66	14.25	90.9358	12.5785	78.3573	0.998484	0.16475	12.9094	3.46162	77.2954	13.6404	0.395571	1.93418	1.81159	14.25
0.3	0.5	1479.45		1479.45	14.26	91.0649	12.6131	78.4518	0.998429	0.164741	12.9242	3.46669	77.4052	13.6597	0.396132	1.9364	1.81411	14.26
0.3	0.5	1534.25		1534.25	14.27	91.1942	12.6478	78.5464	0.998375	0.164732	12.9391	3.47176	77.515	13.6791	0.396695	1.93863	1.81663	14.27
0.3	0.5	1589.04		1589.04	14.28	91.3235	12.6825	78.6411	0.99832	0.164723	12.954	3.47684	77.625	13.6985	0.397257	1.94086	1.81915	14.28
0.3	0.5	1643.84		1643.84	14.29	91.4531	12.7172	78.7358	0.998265	0.164714	12.9689	3.48193	77.7351	13.718	0.397821	1.9431	1.82168	14.29
0.3	0.5	1698.63		1698.63	14.3	91.5828	12.7521	78.8307	0.99821	0.164705	12.9838	3.48702	77.8454	13.7374	0.398385	1.94533	1.8242	14.3
0.3	0.5	1753.42		1753.42	14.31	91.7126	12.7869	78.9257	0.998155	0.164696	12.9987	3.49212	77.9557	13.7569	0.39895	1.94757	1.82674	14.31
0.3	0.5	1808.22		1808.22	14.32	91.8426	12.8219	79.0207	0.9981	0.164686	13.0136	3.49723	78.0662	13.7764	0.399515	1.94981	1.82927	14.32
0.3	0.5	1863.01		1863.01	14.33	91.9727	12.8568	79.1159	0.998045	0.164677	13.0286	3.50235	78.1768	13.7959	0.400081	1.95205	1.83181	14.33
0.3	0.5	1917.81		1917.81	14.34	92.103	12.8919	79.2112	0.99799	0.164668	13.0436	3.50747	78.2876	13.8155	0.400648	1.95429	1.83435	14.34
0.3	0.5	1972.6		1972.6	14.35	92.2335	12.9269	79.3065	0.997935	0.164659	13.0586	3.5126	78.3984	13.835	0.401216	1.95654	1.83689	14.35
0.3	0.5	2027.4		2027.4	14.36	92.364	12.9621	79.402	0.99788	0.16465	13.0736	3.51774	78.5094	13.8546	0.401784	1.95878	1.83943	14.36
0.3	0.5	2082.19		2082.19	14.37	92.4948	12.9972	79.4975	0.997825	0.164641	13.0886	3.52289	78.6206	13.8742	0.402352	1.96103	1.84198	14.37
0.3	0.5	2136.99		2136.99	14.38	92.6257	13.0325	79.5932	0.99777	0.164632	13.1036	3.52804	78.7318	13.8938	0.402922	1.96329	1.84453	14.38
0.3	0.5	2191.78		2191.78	14.39	92.7567	13.0677	79.689	0.997715	0.164623	13.1186	3.53321	78.8432	13.9135	0.403492	1.96554	1.84708	14.39
0.3	0.5	2246.58		2246.58	14.4	92.8879	13.1031	79.7848	0.997661	0.164614	13.1337	3.53838	78.9547	13.9332	0.404062	1.9678	1.84964	14.4
0.3	0.5	2301.37		2301.37	14.41	93.0192	13.1385	79.8808	0.997606	0.164605	13.1488	3.54355	79.0663	13.9529	0.404634	1.97005	1.8522	14.41
0.3	0.5	2356.16		2356.16	14.42	93.1507	13.1739	79.9768	0.997551	0.164596	13.1639	3.54874	79.1781	13.9726	0.405206	1.97232	1.85476	14.42
0.3	0.5	2410.96		2410.96	14.43	93.2823	13.2094	80.073	0.997496	0.164587	13.179	3.55393	79.29	13.9924	0.405778	1.97458	1.85732	14.43
0.3	0.5	2465.75		2465.75	14.44	93.4141	13.2449	80.1692	0.997441	0.164578	13.1941	3.55913	79.402	14.0121	0.406351	1.97684	1.85989	14.44
0.3	0.5	2520.55		2520.55	14.45	93.5461	13.2805	80.2656	0.997386	0.164569	13.2092	3.56434	79.5142	14.0319	0.406925	1.97911	1.86246	14.45
0.3	0.5	2575.34		2575.34	14.46	93.6782	13.3162	80.362	0.997331	0.16456	13.2243	3.56955	79.6264	14.0517	0.4075	1.98138	1.86503	14.46
0.3	0.5	2630.14		2630.14	14.47	93.8104	13.3519	80.4586	0.997276	0.164551	13.2395	3.57478	79.7389	14.0716	0.408075	1.98365	1.86761	14.47
0.3	0.5	2684.93		2684.93	14.48	93.9428	13.3876	80.5552	0.997221	0.164541	13.2547	3.58001	79.8514	14.0914	0.408651	1.98593	1.87018	14.48
0.3	0.5	2739.73		2739.73	14.49	94.0754	13.4234	80.652	0.997166	0.164532	13.2699	3.58525	79.9641	14.1113	0.409228	1.9882	1.87277	14.49
0.3	0.5	2794.52		2794.52	14.5	94.2081	13.4593	80.7488	0.997111	0.164523	13.2851	3.59049	80.0768	14.1312	0.409805	1.99048	1.87535	14.5
0.3	0.5	2849.32		2849.32	14.51	94.3409	13.4952	80.8457	0.997056	0.164514	13.3003	3.59575	80.1898	14.1511	0.410383	1.99276	1.87793	14.51
0.3	0.5	2904.11		2904.11	14.52	94.4739	13.5311	80.9428	0.997001	0.164505	13.3155	3.60101	80.3028	14.1711	0.410961	1.99504	1.88052	14.52
0.3	0.5	2958.9		2958.9	14.53	94.6071	13.5671	81.0399	0.996946	0.164496	13.3308	3.60628	80.416	14.1911	0.411541	1.99733	1.88311	14.53
0.3	0.5	3013.7		3013.7	14.54	94.7404	13.6032	81.1372	0.996892	0.164487	13.346	3.61156	80.5293	14.2111	0.412121	1.99961	1.88571	14.54
0.3	0.5	3068.49		3068.49	14.55	94.8738	13.6393	81.2345	0.996837	0.164478	13.3613	3.61684	80.6428	14.2311	0.412701	2.0019	1.88831	14.55
0.3	0.5	3123.29		3123.29	14.56	95.0074	13.6755	81.332	0.996782	0.164469	13.3766	3.62214	80.7563	14.2511	0.413282	2.00419	1.89091	14.56
0.3	0.5	3178.08		3178.08	14.57	95.1412	13.7117	81.4295	0.996727	0.16446	13.3919	3.62744	80.87	14.2712	0.413864	2.00649	1.89351	14.57
0.3	0.5	3232.88		3232.88	14.58	95.2751	13.748	81.5272	0.996672	0.164451	13.4072	3.63275	80.9839	14.2913	0.414447	2.00878	1.89611	14.58
0.3	0.5	3287.67		3287.67	14.59	95.4092	13.7843	81.6249	0.996617	0.164442	13.4225	3.63806	81.0978	14.3114	0.41503	2.01108	1.89872	14.59
0.3	0.5	3342.47		3342.47	14.6	95.5434	13.8207	81.7228	0.996562	0.164433	13.4379	3.64339	81.2119	14.3315	0.415614	2.01338	1.90133	14.6
0.3	0.5	3397.26		3397.26	14.61	95.6778	13.8571	81.8207	0.996507	0.164424	13.4533	3.64872	81.3261	14.3517	0.416198	2.01568	1.90395	14.61
0.3	0.5	3452.05		3452.05	14.62	95.8123	13.8936	81.9187	0.996452	0.164415	13.4686	3.65406	81.4405	14.3719	0.416784	2.01799	1.90656	14.62
0.3	0.5	3506.85		3506.85	14.63	95.947	13.9301	82.0169	0.996397	0.164406	13.484	3.65941	81.555	14.3921	0.41737	2.0203	1.90918	14.63
0.3	0.5	3561.64		3561.64	14.64	96.0819	13.9667	82.1151	0.996342	0.164396	13.4994	3.66476	81.6696	14.4123	0.417956	2.0226	1.9118	14.64
0.3	0.5	3616.44		3616.44	14.65	96.2169	14.0034	82.2135	0.996287	0.164387	13.5149	3.67013	81.7843	14.4325	0.418543	2.02492	1.91443	14.65
0.3	0.5	3671.23		3671.23	14.66	96.352	14.0401	82.3119	0.996232	0.164378	13.5303	3.6755	81.8992	14.4528	0.419131	2.02723	1.91706	14.66
0.3	0.5	3726.03		3726.03	14.67	96.4873	14.0768	82.4105	0.996177	0.164369	13.5458	3.68088	82.0142	14.4731	0.41972	2.02954	1.91969	14.67
0.3	0.5	3780.82		3780.82	14.68	96.6228	14.1136	82.5091	0.996123	0.16436	13.5612	3.68626	82.1294	14.4934	0.420309	2.03186	1.92232	14.68
0.3	0.5	3835.62		3835.62	14.69	96.7584	14.1505	82.6079	0.996068	0.164351	13.5767	3.69166	82.2446	14.5138	0.420899	2.03418	1.92496	14.69
0.3	0.5	3890.41		3890.41	14.7	96.8941	14.1874	82.7067	0.996013	0.164342	13.5922	3.69706	82.36	14.5341	0.42149	2.0365	1.92759	14.7
0.3	0.5	3945.21		3945.21	14.71	97.0301	14.2244	82.8057	0.995958	0.164333	13.6077	3.70247	82.4756	14.5545	0.422081	2.03883	1.93024	14.71
0.3	0.5	4000		4000	14.72	97.1661	14.2614	82.9047	0.995903	0.164324	13.6232	3.70789	82.5912	14.5749	0.422673	2.04116	1.93288	14.72
0.3	0.5	4054.79		4054.79	14.73	97.3024	14.2985	83.0039	0.995848	0.164315	13.6388	3.71332	82.707	14.5954	0.423265	2.04349	1.93553	14.73
0.3	0.5	4109.59		4109.59	14.74	97.4388	14.3356	83.1031	0.995793	0.164306	13.6543	3.71876	82.823	14.6158	0.423859	2.04582	1.93818	14.74
0.3	0.5	4164.38		4164.38	14.75	97.5753	14.3728	83.2025	0.995738	0.164297	13.6699	3.7242	82.939	14.6363	0.424453	2.04815	1.94083	14.75
0.3	0.5	4219.18		4219.18	14.76	97.712	14.4101	83.3019	0.995683	0.164288	13.6855	3.72965	83.0552	14.6568	0.425047	2.05049	1.94349	14.76
0.3	0.5	4273.97		4273.97	14.77	97.8489	14.4474	83.4015	0.995628	0.164279	13.7011	3.73511	83.1715	14.6773	0.425643	2.05282	1.94614	14.77
0.3	0.5	4328.77		4328.77	14.78	97.9859	14.4847	83.5012	0.995573	0.16427	13.7167	3.74058	83.288	14.6979	0.426239	2.05516	1.94881	14.78
0.3	0.5	4383.56		4383.56	14.79	98.123	14.5221	83.6009	0.995518	0.164261	13.7323	3.74605	83.4046	14.7185	0.426835	2.05751	1.95147	14.79
0.3	0.5	4438.36		4438.36	14.8	98.2604	14.5596	83.7008	0.995463	0.164251	13.748	3.75154	83.5213	14.7391	0.427433	2.05985	1.95414	14.8
0.3	0.5	4493.15		4493.15	14.81	98.3978	14.5971	83.8008	0.995408	0.164242	13.7636	3.75703	83.6382	14.7597	0.428031	2.0622	1.95681	14.81
0.3	0.5	4547.95		4547.95	14.82	98.5355	14.6347	83.9008	0.995354	0.164233	13.7793	3.76253	83.7552	14.7803	0.428629	2.06455	1.95948	14.82
0.3	0.5	4602.74		4602.74	14.83	98.6733	14.6723	84.001	0.995299	0.164224	13.795	3.76804	83.8723	14.801	0.429229	2.0669	1.96215	14.83
0.3	0.5	4657.53		4657.53	14.84	98.8112	14.71	84.1013	0.995244	0.164215	13.8107	3.77355	83.9895	14.8217	0.429829	2.06925	1.96483	14.84
0.3	0.5	4712.33		4712.33	14.85	98.9493	14.7477	84.2016	0.995189	0.164206	13.8264	3.77908	84.1069	14.8424	0.43043	2.07161	1.96751	14.85
0.3	0.5	4767.12		4767.12	14.86	99.0876	14.7855	84.3021	0.995134	0.164197	13.8422	3.78461	84.2245	14.8631	0.431031	2.07396	1.9702	14.86
0.3	0.5	4821.92		4821.92	14.87	99.226	14.8233	84.4027	0.995079	0.164188	13.8579	3.79015	84.3421	14.8839	0.431633	2.07632	1.97288	14.87
0.3	0.5	4876.71		4876.71	14.88	99.3646	14.8612	84.5034	0.995024	0.164179	13.8737	3.7957	84.4599	14.9047	0.432236	2.07869	1.97557	14.88
0.3	0.5	4931.51		4931.51	14.89	99.5033	14.8992	84.6041	0.994969	0.16417	13.8895	3.80125	84.5778	14.9255	0.432839	2.08105	1.97827	14.89
0.3	0.5	4986.3		4986.3	14.9	99.6422	14.9372	84.705	0.994914	0.164161	13.9052	3.80682	84.6959	14.9463	0.433444	2.08342	1.98096	14.9
0.3	0.5	5041.1		5041.1	14.91	99.7813	14.9753	84.806	0.994859	0.164152	13.9211	3.81239	84.8141	14.9672	0.434049	2.08579	1.98366	14.91
0.3	0.5	5095.89		5095.89	14.92	99.9205	15.0134	84.9071	0.994804	0.164143	13.9369	3.81797	84.9324	14.9881	0.434654	2.08816	1.98636	14.92
0.3	0.5	5150.68		5150.68	14.93	100.06	15.0516	85.0083	0.994749	0.164134	13.9527	3.82356	85.0509	15.009	0.43526	2.09053	1.98906	14.93
0.3	0.5	5205.48		5205.48	14.94	100.199	15.0898	85.1096	0.994694	0.164125	13.9686	3.82916	85.1695	15.0299	0.435867	2.09291	1.99177	14.94
0.3	0.5	5260.27		5260.27	14.95	100.339	15.1281	85.211	0.994639	0.164115	13.9844	3.83477	85.2882	15.0509	0.436475	2.09529	1.99448	14.95
0.3	0.5	5315.07		5315.07	14.96	100.479	15.1665	85.3125	0.994584	0.164106	14.0003	3.84038	85.4071	15.0718	0.437083	2.09767	1.99719	14.96
0.3	0.5	5369.86		5369.86	14.97	100.619	15.2049	85.4141	0.99453	0.164097	14.0162	3.846	85.5261	15.0928	0.437692	2.10005	1.99991	14.97
0.3	0.5	5424.66		5424.66	14.98	100.759	15.2433	85.5158	0.994475	0.164088	14.0321	3.85164	85.6452	15.1139	0.438302	2.10243	2.00263	14.98
0.3	0.5	5479.45		5479.45	14.99	100.899	15.2818	85.6176	0.99442	0.164079	14.0481	3.85728	85.7645	15.1349	0.438912	2.10482	2.00535	14.99
0.3	0.5	5534.25		5534.25	15	101.04	15.3204	85.7195	0.994365	0.16407	14.064	3.86292	85.8839	15.156	0.439523	2.10721	2.00807	15
0.3	0.5	5589.04		5589.04	15.01	101.181	15.359	85.8215	0.99431	0.164061	14.08	3.86858	86.0034	15.1771	0.440135	2.1096	2.0108	15.01
0.3	0.5	5643.84		5643.84	15.02	101.321	15.3977	85.9236	0.994255	0.164052	14.0959	3.87424	86.1231	15.1982	0.440748	2.112	2.01353	15.02
0.3	0.5	5698.63		5698.63	15.03	101.462	15.4365	86.0258	0.9942	0.164043	14.1119	3.87992	86.2429	15.2193	0.441361	2.11439	2.01626	15.03
0.3	0.5	5753.42		5753.42	15.04	101.603	15.4753	86.1281	0.994145	0.164034	14.1279	3.8856	86.3629	15.2405	0.441975	2.11679	2.01899	15.04
0.3	0.5	5808.22		5808.22	15.05	101.745	15.5141	86.2306	0.99409	0.164025	14.144	3.89129	86.483	15.2617	0.442589	2.11919	2.02173	15.05
0.3	0.5	5863.01		5863.01	15.06	101.886	15.553	86.3331	0.994035	0.164016	14.16	3.89698	86.6032	15.2829	0.443205	2.12159	2.02447	15.06
0.3	0.5	5917.81		5917.81	15.07	102.028	15.592	86.4357	0.99398	0.164007	14.176	3.90269	86.7236	15.3042	0.443821	2.124	2.02722	15.07
0.3	0.5	5972.6		5972.6	15.08	102.169	15.631	86.5385	0.993925	0.163998	14.1921	3.90841	86.8441	15.3254	0.444437	2.12641	2.02996	15.08
0.3	0.5	6027.4		6027.4	15.09	102.311	15.6701	86.6413	0.99387	0.163989	14.2082	3.91413	86.9647	15.3467	0.445055	2.12882	2.03271	15.09
0.3	0.5	6082.19		6082.19	15.1	102.453	15.7093	86.7442	0.993815	0.16398	14.2243	3.91986	87.0855	15.368	0.445673	2.13123	2.03547	15.1
0.3	0.5	6136.99		6136.99	15.11	102.596	15.7485	86.8473	0.99376	0.16397	14.2404	3.9256	87.2064	15.3894	0.446291	2.13364	2.03822	15.11
0.3	0.5	6191.78		6191.78	15.12	102.738	15.7877	86.9504	0.993705	0.163961	14.2565	3.93135	87.3274	15.4107	0.446911	2.13606	2.04098	15.12
0.3	0.5	6246.58		6246.58	15.13	102.881	15.827	87.0537	0.993651	0.163952	14.2727	3.93711	87.4486	15.4321	0.447531	2.13848	2.04374	15.13
0.3	0.5	6301.37		6301.37	15.14	103.023	15.8664	87.157	0.993596	0.163943	14.2888	3.94287	87.5699	15.4535	0.448152	2.1409	2.0465	15.14
0.3	0.5	6356.16		6356.16	15.15	103.166	15.9058	87.2605	0.993541	0.163934	14.305	3.94864	87.6914	15.4749	0.448773	2.14332	2.04927	15.15
0.3	0.5	6410.96		6410.96	15.16	103.309	15.9453	87.364	0.993486	0.163925	14.3212	3.95443	87.813	15.4964	0.449396	2.14575	2.05204	15.16
0.3	0.5	6465.75		6465.75	15.17	103.453	15.9849	87.4677	0.993431	0.163916	14.3374	3.96022	87.9347	15.5179	0.450019	2.14817	2.05481	15.17
0.3	0.5	6520.55		6520.55	15.18	103.596	16.0245	87.5715	0.993376	0.163907	14.3536	3.96602	88.0566	15.5394	0.450642	2.1506	2.05759	15.18
0.3	0.5	6575.34		6575.34	15.19	103.739	16.0641	87.6754	0.993321	0.163898	14.3698	3.97183	88.1786	15.5609	0.451267	2.15304	2.06037	15.19
0.3	0.5	6630.14		6630.14	15.2	103.883	16.1038	87.7793	0.993266	0.163889	14.3861	3.97764	88.3007	15.5825	0.451892	2.15547	2.06315	15.2
0.3	0.5	6684.93		6684.93	15.21	104.027	16.1436	87.8834	0.993211	0.16388	14.4023	3.98347	88.423	15.6041	0.452518	2.15791	2.06593	15.21
0.3	0.5	6739.73		6739.73	15.22	104.171	16.1834	87.9876	0.993156	0.163871	14.4186	3.9893	88.5454	15.6257	0.453144	2.16035	2.06872	15.22
0.3	0.5	6794.52		6794.52	15.23	104.315	16.2233	88.0919	0.993101	0.163862	14.4349	3.99514	88.668	15.6473	0.453771	2.16279	2.07151	15.23
0.3	0.5	6849.32		6849.32	15.24	104.46	16.2633	88.1963	0.993046	0.163853	14.4512	4.001	88.7907	15.6689	0.454399	2.16523	2.07431	15.24
0.3	0.5	6904.11		6904.11	15.25	104.604	16.3033	88.3008	0.992991	0.163844	14.4675	4.00686	88.9135	15.6906	0.455028	2.16768	2.0771	15.25
0.3	0.5	6958.9		6958.9	15.26	104.749	16.3434	88.4054	0.992936	0.163834	14.4839	4.01272	89.0365	15.7123	0.455657	2.17013	2.0799	15.26
0.3	0.5	7013.7		7013.7	15.27	104.894	16.3835	88.5101	0.992881	0.163825	14.5002	4.0186	89.1596	15.734	0.456287	2.17258	2.0827	15.27
0.3	0.5	7068.49		7068.49	15.28	105.039	16.4237	88.6149	0.992826	0.163816	14.5166	4.02449	89.2828	15.7558	0.456918	2.17503	2.08551	15.28
0.3	0.5	7123.29		7123.29	15.29	105.184	16.4639	88.7199	0.992772	0.163807	14.533	4.03038	89.4062	15.7776	0.457549	2.17749	2.08831	15.29
0.3	0.5	7178.08		7178.08	15.3	105.329	16.5042	88.8249	0.992717	0.163798	14.5494	4.03628	89.5298	15.7994	0.458182	2.17994	2.09113	15.3
0.3	0.5	7232.88		7232.88	15.31	105.475	16.5446	88.93	0.992662	0.163789	14.5658	4.0422	89.6534	15.8212	0.458815	2.1824	2.09394	15.31
0.3	0.5	7287.67		7287.67	15.32	105.62	16.585	89.0353	0.992607	0.16378	14.5822	4.04812	89.7772	15.843	0.459448	2.18487	2.09676	15.32
0.3	0.5	7342.47		7342.47	15.33	105.766	16.6255	89.1406	0.992552	0.163771	14.5986	4.05405	89.9012	15.8649	0.460083	2.18733	2.09958	15.33
0.3	0.5	7397.26		7397.26	15.34	105.912	16.666	89.246	0.992497	0.163762	14.6151	4.05998	90.0253	15.8868	0.460718	2.1898	2.1024	15.34
0.3	0.5	7452.05		7452.05	15.35	106.058	16.7066	89.3516	0.992442	0.163753	14.6316	4.06593	90.1495	15.9087	0.461353	2.19227	2.10522	15.35
0.3	0.5	7506.85		7506.85	15.36	106.205	16.7473	89.4573	0.992387	0.163744	14.6481	4.07189	90.2739	15.9307	0.46199	2.19474	2.10805	15.36
0.3	0.5	7561.64		7561.64	15.37	106.351	16.788	89.563	0.992332	0.163735	14.6646	4.07785	90.3984	15.9527	0.462627	2.19721	2.11088	15.37
0.3	0.5	7616.44		7616.44	15.38	106.498	16.8288	89.6689	0.992277	0.163726	14.6811	4.08382	90.523	15.9747	0.463265	2.19969	2.11372	15.38
0.3	0.5	7671.23		7671.23	15.39	106.644	16.8696	89.7749	0.992222	0.163717	14.6976	4.08981	90.6478	15.9967	0.463904	2.20217	2.11655	15.39
0.3	0.5	7726.03		7726.03	15.4	106.791	16.9105	89.8809	0.992167	0.163708	14.7142	4.0958	90.7727	16.0187	0.464543	2.20465	2.11939	15.4
0.3	0.5	7780.82		7780.82	15.41	106.939	16.9515	89.9871	0.992112	0.163699	14.7308	4.1018	90.8978	16.0408	0.465183	2.20713	2.12224	15.41
0.3	0.5	7835.62		7835.62	15.42	107.086	16.9925	90.0934	0.992057	0.163689	14.7473	4.10781	91.023	16.0629	0.465824	2.20961	2.12508	15.42
0.3	0.5	7890.41		7890.41	15.43	107.233	17.0336	90.1998	0.992002	0.16368	14.7639	4.11382	91.1484	16.085	0.466465	2.2121	2.12793	15.43
0.3	0.5	7945.21		7945.21	15.44	107.381	17.0747	90.3063	0.991947	0.163671	14.7806	4.11985	91.2739	16.1072	0.467107	2.21459	2.13078	15.44
0.3	0.5	8000		8000	15.45	107.529	17.1159	90.4129	0.991892	0.163662	14.7972	4.12589	91.3995	16.1293	0.46775	2.21708	2.13364	15.45
0.3	0.5	8054.79		8054.79	15.46	107.677	17.1572	90.5196	0.991838	0.163653	14.8138	4.13193	91.5253	16.1515	0.468394	2.21958	2.1365	15.46
0.3	0.5	8109.59		8109.59	15.47	107.825	17.1985	90.6264	0.991783	0.163644	14.8305	4.13798	91.6512	16.1737	0.469038	2.22207	2.13936	15.47
0.3	0.5	8164.38		8164.38	15.48	107.973	17.2399	90.7334	0.991728	0.163635	14.8472	4.14404	91.7773	16.196	0.469684	2.22457	2.14222	15.48
0.3	0.5	8219.18		8219.18	15.49	108.122	17.2813	90.8404	0.991673	0.163626	14.8639	4.15012	91.9035	16.2183	0.470329	2.22707	2.14509	15.49
0.3	0.5	8273.97		8273.97	15.5	108.27	17.3228	90.9475	0.991618	0.163617	14.8806	4.1562	92.0298	16.2406	0.470976	2.22958	2.14796	15.5
0.3	0.5	8328.77		8328.77	15.51	108.419	17.3644	91.0548	0.991563	0.163608	14.8973	4.16228	92.1563	16.2629	0.471623	2.23208	2.15083	15.51
0.3	0.5	8383.56		8383.56	15.52	108.568	17.406	91.1621	0.991508	0.163599	14.914	4.16838	92.2829	16.2852	0.472271	2.23459	2.15371	15.52
0.3	0.5	8438.36		8438.36	15.53	108.717	17.4477	91.2696	0.991453	0.16359	14.9308	4.17449	92.4097	16.3076	0.47292	2.2371	2.15659	15.53
0.3	0.5	8493.15		8493.15	15.54	108.867	17.4894	91.3771	0.991398	0.163581	14.9475	4.18061	92.5366	16.33	0.47357	2.23962	2.15947	15.54
0.3	0.5	8547.95		8547.95	15.55	109.016	17.5312	91.4848	0.991343	0.163572	14.9643	4.18673	92.6636	16.3524	0.47422	2.24213	2.16235	15.55
0.3	0.5	8602.74		8602.74	15.56	109.166	17.5731	91.5926	0.991288	0.163563	14.9811	4.19286	92.7908	16.3749	0.474871	2.24465	2.16524	15.56
0.3	0.5	8657.53		8657.53	15.57	109.316	17.615	91.7005	0.991233	0.163553	14.9979	4.19901	92.9182	16.3973	0.475522	2.24717	2.16813	15.57
0.3	0.5	8712.33		8712.33	15.58	109.465	17.657	91.8085	0.991178	0.163544	15.0148	4.20516	93.0457	16.4198	0.476175	2.24969	2.17102	15.58
0.3	0.5	8767.12		8767.12	15.59	109.616	17.6991	91.9166	0.991123	0.163535	15.0316	4.21132	93.1733	16.4423	0.476828	2.25221	2.17392	15.59
0.3	0.5	8821.92		8821.92	15.6	109.766	17.7412	92.0248	0.991068	0.163526	15.0485	4.21749	93.3011	16.4649	0.477482	2.25474	2.17682	15.6
0.3	0.5	8876.71		8876.71	15.61	109.916	17.7834	92.1331	0.991013	0.163517	15.0653	4.22367	93.429	16.4875	0.478137	2.25727	2.17972	15.61
0.3	0.5	8931.51		8931.51	15.62	110.067	17.8256	92.2415	0.990958	0.163508	15.0822	4.22986	93.557	16.5101	0.478792	2.2598	2.18263	15.62
0.3	0.5	8986.3		8986.3	15.63	110.218	17.8679	92.35	0.990903	0.163499	15.0991	4.23606	93.6852	16.5327	0.479448	2.26234	2.18554	15.63
0.3	0.5	9041.1		9041.1	15.64	110.369	17.9103	92.4586	0.990849	0.16349	15.1161	4.24226	93.8136	16.5553	0.480105	2.26487	2.18845	15.64
0.3	0.5	9095.89		9095.89	15.65	110.52	17.9527	92.5674	0.990794	0.163481	15.133	4.24848	93.9421	16.578	0.480762	2.26741	2.19136	15.65
0.3	0.5	9150.68		9150.68	15.66	110.671	17.9952	92.6762	0.990739	0.163472	15.15	4.25471	94.0707	16.6007	0.481421	2.26995	2.19428	15.66
0.3	0.5	9205.48		9205.48	15.67	110.823	18.0377	92.7852	0.990684	0.163463	15.1669	4.26094	94.1995	16.6234	0.48208	2.27249	2.1972	15.67
0.3	0.5	9260.27		9260.27	15.68	110.975	18.0803	92.8942	0.990629	0.163454	15.1839	4.26718	94.3284	16.6462	0.482739	2.27504	2.20012	15.68
0.3	0.5	9315.07		9315.07	15.69	111.126	18.123	93.0034	0.990574	0.163445	15.2009	4.27344	94.4574	16.669	0.4834	2.27759	2.20305	15.69
0.3	0.5	9369.86		9369.86	15.7	111.278	18.1657	93.1127	0.990519	0.163436	15.2179	4.2797	94.5867	16.6918	0.484061	2.28014	2.20598	15.7
0.3	0.5	9424.66		9424.66	15.71	111.431	18.2085	93.2221	0.990464	0.163427	15.235	4.28597	94.716	16.7146	0.484723	2.28269	2.20891	15.71
0.3	0.5	9479.45		9479.45	15.72	111.583	18.2514	93.3316	0.990409	0.163417	15.252	4.29225	94.8455	16.7374	0.485386	2.28524	2.21185	15.72
0.3	0.5	9534.25		9534.25	15.73	111.735	18.2943	93.4412	0.990354	0.163408	15.2691	4.29854	94.9751	16.7603	0.486049	2.2878	2.21479	15.73
0.3	0.5	9589.04		9589.04	15.74	111.888	18.3373	93.5509	0.990299	0.163399	15.2861	4.30484	95.1049	16.7832	0.486713	2.29036	2.21773	15.74
0.3	0.5	9643.84		9643.84	15.75	112.041	18.3803	93.6607	0.990244	0.16339	15.3032	4.31115	95.2349	16.8062	0.487378	2.29292	2.22067	15.75
0.3	0.5	9698.63		9698.63	15.76	112.194	18.4235	93.7706	0.990189	0.163381	15.3204	4.31747	95.3649	16.8291	0.488044	2.29549	2.22362	15.76
0.3	0.5	9753.42		9753.42	15.77	112.347	18.4666	93.8806	0.990134	0.163372	15.3375	4.32379	95.4952	16.8521	0.488711	2.29805	2.22657	15.77
0.3	0.5	9808.22		9808.22	15.78	112.501	18.5099	93.9908	0.990079	0.163363	15.3546	4.33013	95.6255	16.8751	0.489378	2.30062	2.22953	15.78
0.3	0.5	9863.01		9863.01	15.79	112.654	18.5532	94.101	0.990024	0.163354	15.3718	4.33648	95.756	16.8981	0.490046	2.30319	2.23248	15.79
0.3	0.5	9917.81		9917.81	15.8	112.808	18.5965	94.2114	0.989969	0.163345	15.3889	4.34283	95.8867	16.9212	0.490714	2.30577	2.23544	15.8
0.3	0.5	9972.6		9972.6	15.81	112.962	18.64	94.3218	0.989914	0.163336	15.4061	4.3492	96.0175	16.9443	0.491384	2.30834	2.23841	15.81
0.3	0.5	10027.4		10027.4	15.82	113.116	18.6835	94.4324	0.989859	0.163327	15.4233	4.35557	96.1485	16.9674	0.492054	2.31092	2.24137	15.82
0.3	0.5	10082.2		10082.2	15.83	113.27	18.727	94.5431	0.989805	0.163318	15.4406	4.36195	96.2796	16.9905	0.492725	2.3135	2.24434	15.83
0.3	0.5	10137		10137	15.84	113.424	18.7706	94.6538	0.98975	0.163309	15.4578	4.36835	96.4108	17.0137	0.493396	2.31608	2.24731	15.84
0.3	0.5	10191.8		10191.8	15.85	113.579	18.8143	94.7647	0.989695	0.1633	15.475	4.37475	96.5422	17.0369	0.494069	2.31867	2.25029	15.85
0.3	0.5	10246.6		10246.6	15.86	113.734	18.8581	94.8757	0.98964	0.163291	15.4923	4.38116	96.6737	17.0601	0.494742	2.32126	2.25327	15.86
0.3	0.5	10301.4		10301.4	15.87	113.889	18.9019	94.9869	0.989585	0.163281	15.5096	4.38758	96.8054	17.0833	0.495416	2.32385	2.25625	15.87
0.3	0.5	10356.2		10356.2	15.88	114.044	18.9457	95.0981	0.98953	0.163272	15.5269	4.39401	96.9373	17.1066	0.496091	2.32644	2.25923	15.88
0.3	0.5	10411		10411	15.89	114.199	18.9897	95.2094	0.989475	0.163263	15.5442	4.40045	97.0692	17.1299	0.496766	2.32903	2.26222	15.89
0.3	0.5	10465.8		10465.8	15.9	114.355	19.0337	95.3208	0.98942	0.163254	15.5615	4.4069	97.2014	17.1532	0.497442	2.33163	2.26521	15.9
0.3	0.5	10520.5		10520.5	15.91	114.51	19.0778	95.4324	0.989365	0.163245	15.5789	4.41336	97.3336	17.1765	0.498119	2.33423	2.26821	15.91
0.3	0.5	10575.3		10575.3	15.92	114.666	19.1219	95.544	0.98931	0.163236	15.5962	4.41983	97.466	17.1999	0.498797	2.33683	2.2712	15.92
0.3	0.5	10630.1		10630.1	15.93	114.822	19.1661	95.6558	0.989255	0.163227	15.6136	4.42631	97.5986	17.2233	0.499475	2.33944	2.2742	15.93
0.3	0.5	10684.9		10684.9	15.94	114.978	19.2104	95.7677	0.9892	0.163218	15.631	4.4328	97.7313	17.2467	0.500154	2.34204	2.2772	15.94
0.3	0.5	10739.7		10739.7	15.95	115.134	19.2547	95.8797	0.989145	0.163209	15.6484	4.4393	97.8642	17.2702	0.500834	2.34465	2.28021	15.95
0.3	0.5	10794.5		10794.5	15.96	115.291	19.2991	95.9918	0.98909	0.1632	15.6658	4.4458	97.9972	17.2936	0.501515	2.34726	2.28322	15.96
0.3	0.5	10849.3		10849.3	15.97	115.447	19.3435	96.104	0.989035	0.163191	15.6833	4.45232	98.1304	17.3171	0.502197	2.34988	2.28623	15.97
0.3	0.5	10904.1		10904.1	15.98	115.604	19.3881	96.2163	0.98898	0.163182	15.7007	4.45885	98.2637	17.3406	0.502879	2.35249	2.28925	15.98
0.3	0.5	10958.9		10958.9	15.99	115.761	19.4326	96.3287	0.988925	0.163173	15.7182	4.46538	98.3971	17.3642	0.503562	2.35511	2.29226	15.99
0.3	0.5	11013.7		11013.7	16	115.919	19.4773	96.4412	0.98887	0.163164	15.7357	4.47193	98.5307	17.3878	0.504246	2.35773	2.29529	16
0.3	0.5	11068.5		11068.5	16.01	116.076	19.522	96.5538	0.988815	0.163155	15.7532	4.47849	98.6645	17.4114	0.50493	2.36035	2.29831	16.01
0.3	0.5	11123.3		11123.3	16.02	116.233	19.5668	96.6666	0.98876	0.163145	15.7707	4.48505	98.7984	17.435	0.505615	2.36298	2.30134	16.02
0.3	0.5	11178.1		11178.1	16.03	116.391	19.6117	96.7795	0.988706	0.163136	15.7883	4.49163	98.9324	17.4587	0.506301	2.36561	2.30437	16.03
0.3	0.5	11232.9		11232.9	16.04	116.549	19.6566	96.8924	0.988651	0.163127	15.8058	4.49821	99.0666	17.4823	0.506988	2.36824	2.3074	16.04
0.3	0.5	11287.7		11287.7	16.05	116.707	19.7016	97.0055	0.988596	0.163118	15.8234	4.50481	99.201	17.5061	0.507676	2.37087	2.31044	16.05
0.3	0.5	11342.5		11342.5	16.06	116.865	19.7466	97.1187	0.988541	0.163109	15.841	4.51141	99.3355	17.5298	0.508364	2.37351	2.31348	16.06
0.3	0.5	11397.3		11397.3	16.07	117.024	19.7917	97.232	0.988486	0.1631	15.8585	4.51802	99.4701	17.5536	0.509053	2.37614	2.31652	16.07
0.3	0.5	11452.1		11452.1	16.08	117.182	19.8369	97.3454	0.988431	0.163091	15.8762	4.52465	99.6049	17.5773	0.509743	2.37878	2.31957	16.08
0.3	0.5	11506.8		11506.8	16.09	117.341	19.8821	97.4589	0.988376	0.163082	15.8938	4.53128	99.7399	17.6012	0.510434	2.38142	2.32261	16.09
0.3	0.5	11561.6		11561.6	16.1	117.5	19.9275	97.5725	0.988321	0.163073	15.9114	4.53792	99.875	17.625	0.511125	2.38407	2.32567	16.1
0.3	0.5	11616.4		11616.4	16.11	117.659	19.9728	97.6863	0.988266	0.163064	15.9291	4.54458	100.01	17.6489	0.511817	2.38672	2.32872	16.11
0.3	0.5	11671.2		11671.2	16.12	117.818	20.0183	97.8001	0.988211	0.163055	15.9468	4.55124	100.146	17.6728	0.51251	2.38936	2.33178	16.12
0.3	0.5	11726		11726	16.13	117.978	20.0638	97.9141	0.988156	0.163046	15.9645	4.55791	100.281	17.6967	0.513204	2.39202	2.33484	16.13
0.3	0.5	11780.8		11780.8	16.14	118.137	20.1094	98.0281	0.988101	0.163037	15.9822	4.5646	100.417	17.7206	0.513898	2.39467	2.33791	16.14
0.3	0.5	11835.6		11835.6	16.15	118.297	20.155	98.1423	0.988046	0.163028	15.9999	4.57129	100.553	17.7446	0.514593	2.39733	2.34097	16.15
0.3	0.5	11890.4		11890.4	16.16	118.457	20.2007	98.2566	0.987991	0.163019	16.0176	4.57799	100.689	17.7686	0.515289	2.39999	2.34405	16.16
0.3	0.5	11945.2		11945.2	16.17	118.617	20.2465	98.371	0.987936	0.163009	16.0354	4.5847	100.825	17.7926	0.515986	2.40265	2.34712	16.17
0.3	0.5	12000		12000	16.18	118.778	20.2924	98.4855	0.987881	0.163	16.0532	4.59143	100.961	17.8167	0.516684	2.40531	2.3502	16.18
0.3	0.5	12054.8		12054.8	16.19	118.938	20.3383	98.6001	0.987826	0.162991	16.071	4.59816	101.098	17.8408	0.517382	2.40798	2.35328	16.19
0.3	0.5	12109.6		12109.6	16.2	119.099	20.3843	98.7148	0.987771	0.162982	16.0888	4.6049	101.234	17.8649	0.518081	2.41064	2.35636	16.2
0.3	0.5	12164.4		12164.4	16.21	119.26	20.4303	98.8297	0.987716	0.162973	16.1066	4.61165	101.371	17.889	0.518781	2.41332	2.35945	16.21
0.3	0.5	12219.2		12219.2	16.22	119.421	20.4764	98.9446	0.987661	0.162964	16.1244	4.61841	101.508	17.9132	0.519482	2.41599	2.36254	16.22
0.3	0.5	12274		12274	16.23	119.582	20.5226	99.0597	0.987606	0.162955	16.1423	4.62519	101.645	17.9373	0.520183	2.41866	2.36563	16.23
0.3	0.5	12328.8		12328.8	16.24	119.744	20.5689	99.1749	0.987551	0.162946	16.1601	4.63197	101.782	17.9616	0.520885	2.42134	2.36872	16.24
0.3	0.5	12383.6		12383.6	16.25	119.905	20.6152	99.2901	0.987497	0.162937	16.178	4.63876	101.92	17.9858	0.521588	2.42402	2.37182	16.25
0.3	0.5	12438.4		12438.4	16.26	120.067	20.6616	99.4055	0.987442	0.162928	16.1959	4.64556	102.057	18.0101	0.522292	2.4267	2.37493	16.26
0.3	0.5	12493.2		12493.2	16.27	120.229	20.708	99.521	0.987387	0.162919	16.2138	4.65238	102.195	18.0344	0.522996	2.42939	2.37803	16.27
0.3	0.5	12547.9		12547.9	16.28	120.391	20.7545	99.6366	0.987332	0.16291	16.2318	4.6592	102.333	18.0587	0.523702	2.43208	2.38114	16.28
0.3	0.5	12602.7		12602.7	16.29	120.554	20.8011	99.7524	0.987277	0.162901	16.2497	4.66603	102.47	18.083	0.524408	2.43477	2.38425	16.29
0.3	0.5	12657.5		12657.5	16.3	120.716	20.8478	99.8682	0.987222	0.162892	16.2677	4.67287	102.609	18.1074	0.525115	2.43746	2.38736	16.3
0.3	0.5	12712.3		12712.3	16.31	120.879	20.8945	99.9842	0.987167	0.162883	16.2857	4.67973	102.747	18.1318	0.525822	2.44015	2.39048	16.31
0.3	0.5	12767.1		12767.1	16.32	121.042	20.9413	100.1	0.987112	0.162873	16.3037	4.68659	102.885	18.1562	0.526531	2.44285	2.3936	16.32
0.3	0.5	12821.9		12821.9	16.33	121.205	20.9882	100.216	0.987057	0.162864	16.3217	4.69346	103.024	18.1807	0.52724	2.44555	2.39673	16.33
0.3	0.5	12876.7		12876.7	16.34	121.368	21.0351	100.333	0.987002	0.162855	16.3397	4.70034	103.163	18.2052	0.52795	2.44825	2.39986	16.34
0.3	0.5	12931.5		12931.5	16.35	121.531	21.0821	100.449	0.986947	0.162846	16.3578	4.70724	103.302	18.2297	0.528661	2.45096	2.40299	16.35
0.3	0.5	12986.3		12986.3	16.36	121.695	21.1292	100.566	0.986892	0.162837	16.3758	4.71414	103.441	18.2542	0.529372	2.45366	2.40612	16.36
0.3	0.5	13041.1		13041.1	16.37	121.859	21.1763	100.682	0.986837	0.162828	16.3939	4.72106	103.58	18.2788	0.530085	2.45637	2.40926	16.37
0.3	0.5	13095.9		13095.9	16.38	122.022	21.2235	100.799	0.986782	0.162819	16.412	4.72798	103.719	18.3034	0.530798	2.45908	2.4124	16.38
0.3	0.5	13150.7		13150.7	16.39	122.187	21.2708	100.916	0.986727	0.16281	16.4301	4.73491	103.859	18.328	0.531512	2.4618	2.41554	16.39
0.3	0.5	13205.5		13205.5	16.4	122.351	21.3182	101.033	0.986672	0.162801	16.4482	4.74186	103.998	18.3526	0.532226	2.46451	2.41869	16.4
0.3	0.5	13260.3		13260.3	16.41	122.515	21.3656	101.15	0.986617	0.162792	16.4664	4.74881	104.138	18.3773	0.532942	2.46723	2.42183	16.41
0.3	0.5	13315.1		13315.1	16.42	122.68	21.4131	101.267	0.986562	0.162783	16.4845	4.75578	104.278	18.402	0.533658	2.46995	2.42499	16.42
0.3	0.5	13369.9		13369.9	16.43	122.845	21.4606	101.384	0.986507	0.162774	16.5027	4.76275	104.418	18.4267	0.534375	2.47268	2.42814	16.43
0.3	0.5	13424.7		13424.7	16.44	123.01	21.5083	101.502	0.986452	0.162765	16.5209	4.76974	104.558	18.4515	0.535093	2.4754	2.4313	16.44
0.3	0.5	13479.5		13479.5	16.45	123.175	21.556	101.619	0.986397	0.162756	16.5391	4.77673	104.699	18.4763	0.535812	2.47813	2.43446	16.45
0.3	0.5	13534.2		13534.2	16.46	123.341	21.6037	101.737	0.986342	0.162746	16.5573	4.78374	104.839	18.5011	0.536531	2.48086	2.43763	16.46
0.3	0.5	13589		13589	16.47	123.506	21.6516	101.855	0.986287	0.162737	16.5755	4.79076	104.98	18.5259	0.537251	2.4836	2.4408	16.47
0.3	0.5	13643.8		13643.8	16.48	123.672	21.6995	101.972	0.986232	0.162728	16.5938	4.79778	105.121	18.5508	0.537972	2.48633	2.44397	16.48
0.3	0.5	13698.6		13698.6	16.49	123.838	21.7475	102.09	0.986178	0.162719	16.6121	4.80482	105.262	18.5757	0.538694	2.48907	2.44714	16.49
0.3	0.5	13753.4		13753.4	16.5	124.004	21.7955	102.208	0.986123	0.16271	16.6303	4.81187	105.403	18.6006	0.539417	2.49181	2.45032	16.5
0.3	0.5	13808.2		13808.2	16.51	124.17	21.8436	102.327	0.986068	0.162701	16.6487	4.81893	105.545	18.6255	0.54014	2.49455	2.4535	16.51
0.3	0.5	13863		13863	16.52	124.337	21.8918	102.445	0.986013	0.162692	16.667	4.826	105.686	18.6505	0.540865	2.4973	2.45669	16.52
0.3	0.5	13917.8		13917.8	16.53	124.503	21.9401	102.563	0.985958	0.162683	16.6853	4.83308	105.828	18.6755	0.54159	2.50005	2.45988	16.53
0.3	0.5	13972.6		13972.6	16.54	124.67	21.9884	102.682	0.985903	0.162674	16.7037	4.84017	105.97	18.7005	0.542315	2.5028	2.46307	16.54
0.3	0.5	14027.4		14027.4	16.55	124.837	22.0368	102.8	0.985848	0.162665	16.722	4.84727	106.112	18.7256	0.543042	2.50555	2.46626	16.55
0.3	0.5	14082.2		14082.2	16.56	125.004	22.0853	102.919	0.985793	0.162656	16.7404	4.85438	106.254	18.7507	0.543769	2.5083	2.46946	16.56
0.3	0.5	14137		14137	16.57	125.172	22.1338	103.038	0.985738	0.162647	16.7588	4.8615	106.396	18.7758	0.544498	2.51106	2.47266	16.57
0.3	0.5	14191.8		14191.8	16.58	125.339	22.1824	103.157	0.985683	0.162638	16.7772	4.86863	106.539	18.8009	0.545227	2.51382	2.47586	16.58
0.3	0.5	14246.6		14246.6	16.59	125.507	22.2311	103.276	0.985628	0.162629	16.7956	4.87577	106.681	18.8261	0.545956	2.51658	2.47907	16.59
0.3	0.5	14301.4		14301.4	16.6	125.675	22.2799	103.395	0.985573	0.16262	16.8141	4.88293	106.824	18.8513	0.546687	2.51935	2.48228	16.6
0.3	0.5	14356.2		14356.2	16.61	125.843	22.3287	103.515	0.985518	0.16261	16.8326	4.89009	106.967	18.8765	0.547418	2.52211	2.48549	16.61
0.3	0.5	14411		14411	16.62	126.012	22.3776	103.634	0.985463	0.162601	16.851	4.89726	107.11	18.9017	0.548151	2.52488	2.48871	16.62
0.3	0.5	14465.8		14465.8	16.63	126.18	22.4266	103.754	0.985408	0.162592	16.8695	4.90445	107.253	18.927	0.548884	2.52766	2.49193	16.63
0.3	0.5	14520.5		14520.5	16.64	126.349	22.4756	103.873	0.985353	0.162583	16.888	4.91164	107.397	18.9523	0.549618	2.53043	2.49515	16.64
0.3	0.5	14575.3		14575.3	16.65	126.518	22.5247	103.993	0.985298	0.162574	16.9066	4.91885	107.54	18.9777	0.550352	2.53321	2.49838	16.65
0.3	0.5	14630.1		14630.1	16.66	126.687	22.5739	104.113	0.985243	0.162565	16.9251	4.92607	107.684	19.003	0.551088	2.53599	2.50161	16.66
0.3	0.5	14684.9		14684.9	16.67	126.856	22.6232	104.233	0.985188	0.162556	16.9437	4.93329	107.828	19.0284	0.551824	2.53877	2.50484	16.67
0.3	0.5	14739.7		14739.7	16.68	127.025	22.6725	104.353	0.985133	0.162547	16.9623	4.94053	107.972	19.0538	0.552561	2.54155	2.50807	16.68
0.3	0.5	14794.5		14794.5	16.69	127.195	22.7219	104.473	0.985078	0.162538	16.9809	4.94778	108.116	19.0793	0.553299	2.54434	2.51131	16.69
0.3	0.5	14849.3		14849.3	16.7	127.365	22.7714	104.594	0.985023	0.162529	16.9995	4.95504	108.26	19.1047	0.554037	2.54713	2.51456	16.7
0.3	0.5	14904.1		14904.1	16.71	127.535	22.821	104.714	0.984968	0.16252	17.0181	4.96231	108.405	19.1302	0.554777	2.54992	2.5178	16.71
0.3	0.5	14958.9		14958.9	16.72	127.705	22.8706	104.835	0.984913	0.162511	17.0367	4.96959	108.549	19.1558	0.555517	2.55271	2.52105	16.72
0.3	0.5	15013.7		15013.7	16.73	127.875	22.9203	104.955	0.984858	0.162502	17.0554	4.97688	108.694	19.1813	0.556258	2.55551	2.5243	16.73
0.3	0.5	15068.5		15068.5	16.74	128.046	22.97	105.076	0.984803	0.162493	17.0741	4.98418	108.839	19.2069	0.557	2.55831	2.52756	16.74
0.3	0.5	15123.3		15123.3	16.75	128.217	23.0199	105.197	0.984748	0.162484	17.0928	4.9915	108.984	19.2325	0.557743	2.56111	2.53082	16.75
0.3	0.5	15178.1		15178.1	16.76	128.388	23.0698	105.318	0.984694	0.162474	17.1115	4.99882	109.13	19.2582	0.558486	2.56391	2.53408	16.76
0.3	0.5	15232.9		15232.9	16.77	128.559	23.1198	105.439	0.984639	0.162465	17.1302	5.00616	109.275	19.2838	0.559231	2.56672	2.53734	16.77
0.3	0.5	15287.7		15287.7	16.78	128.73	23.1699	105.56	0.984584	0.162456	17.1489	5.0135	109.421	19.3095	0.559976	2.56953	2.54061	16.78
0.3	0.5	15342.5		15342.5	16.79	128.902	23.22	105.682	0.984529	0.162447	17.1677	5.02086	109.566	19.3352	0.560722	2.57234	2.54388	16.79
0.3	0.5	15397.3		15397.3	16.8	129.073	23.2702	105.803	0.984474	0.162438	17.1865	5.02823	109.712	19.361	0.561469	2.57515	2.54716	16.8
0.3	0.5	15452.1		15452.1	16.81	129.245	23.3205	105.925	0.984419	0.162429	17.2052	5.03561	109.858	19.3868	0.562216	2.57797	2.55043	16.81
0.3	0.5	15506.8		15506.8	16.82	129.417	23.3708	106.046	0.984364	0.16242	17.224	5.04299	110.005	19.4126	0.562965	2.58079	2.55372	16.82
0.3	0.5	15561.6		15561.6	16.83	129.589	23.4213	106.168	0.984309	0.162411	17.2429	5.05039	110.151	19.4384	0.563714	2.58361	2.557	16.83
0.3	0.5	15616.4		15616.4	16.84	129.762	23.4718	106.29	0.984254	0.162402	17.2617	5.05781	110.298	19.4643	0.564464	2.58643	2.56029	16.84
0.3	0.5	15671.2		15671.2	16.85	129.934	23.5224	106.412	0.984199	0.162393	17.2806	5.06523	110.444	19.4902	0.565215	2.58926	2.56358	16.85
0.3	0.5	15726		15726	16.86	130.107	23.573	106.534	0.984144	0.162384	17.2994	5.07266	110.591	19.5161	0.565967	2.59208	2.56687	16.86
0.3	0.5	15780.8		15780.8	16.87	130.28	23.6237	106.657	0.984089	0.162375	17.3183	5.08011	110.738	19.542	0.566719	2.59491	2.57017	16.87
0.3	0.5	15835.6		15835.6	16.88	130.453	23.6745	106.779	0.984034	0.162366	17.3372	5.08756	110.885	19.568	0.567473	2.59775	2.57347	16.88
0.3	0.5	15890.4		15890.4	16.89	130.627	23.7254	106.901	0.983979	0.162357	17.3561	5.09503	111.033	19.594	0.568227	2.60058	2.57677	16.89
0.3	0.5	15945.2		15945.2	16.9	130.8	23.7764	107.024	0.983924	0.162347	17.3751	5.10251	111.18	19.6201	0.568982	2.60342	2.58008	16.9
0.3	0.5	16000		16000	16.91	130.974	23.8274	107.147	0.983869	0.162338	17.394	5.10999	111.328	19.6461	0.569737	2.60626	2.58339	16.91
0.3	0.5	16054.8		16054.8	16.92	131.148	23.8785	107.27	0.983814	0.162329	17.413	5.11749	111.476	19.6722	0.570494	2.6091	2.58671	16.92
0.3	0.5	16109.6		16109.6	16.93	131.322	23.9297	107.393	0.983759	0.16232	17.432	5.125	111.624	19.6983	0.571252	2.61195	2.59002	16.93
0.3	0.5	16164.4		16164.4	16.94	131.497	23.9809	107.516	0.983704	0.162311	17.451	5.13253	111.772	19.7245	0.57201	2.6148	2.59334	16.94
0.3	0.5	16219.2		16219.2	16.95	131.671	24.0322	107.639	0.983649	0.162302	17.47	5.14006	111.92	19.7507	0.572769	2.61765	2.59667	16.95
0.3	0.5	16274		16274	16.96	131.846	24.0836	107.762	0.983594	0.162293	17.489	5.1476	112.069	19.7769	0.573529	2.6205	2.59999	16.96
0.3	0.5	16328.8		16328.8	16.97	132.021	24.1351	107.886	0.983539	0.162284	17.5081	5.15516	112.218	19.8031	0.57429	2.62336	2.60333	16.97
0.3	0.5	16383.6		16383.6	16.98	132.196	24.1867	108.009	0.983484	0.162275	17.5272	5.16272	112.366	19.8294	0.575051	2.62621	2.60666	16.98
0.3	0.5	16438.4		16438.4	16.99	132.371	24.2383	108.133	0.983429	0.162266	17.5462	5.1703	112.515	19.8556	0.575814	2.62907	2.61	16.99
0.3	0.5	16493.2		16493.2	17	132.546	24.29	108.256	0.983374	0.162257	17.5653	5.17789	112.664	19.882	0.576577	2.63194	2.61334	17
0.3	0.5	16547.9		16547.9	17.01	132.722	24.3418	108.38	0.983319	0.162248	17.5845	5.18549	112.814	19.9083	0.577341	2.6348	2.61668	17.01
0.3	0.5	16602.7		16602.7	17.02	132.898	24.3936	108.504	0.983264	0.162239	17.6036	5.1931	112.963	19.9347	0.578106	2.63767	2.62003	17.02
0.3	0.5	16657.5		16657.5	17.03	133.074	24.4456	108.628	0.983209	0.16223	17.6227	5.20072	113.113	19.9611	0.578872	2.64054	2.62338	17.03
0.3	0.5	16712.3		16712.3	17.04	133.25	24.4976	108.753	0.983154	0.16222	17.6419	5.20836	113.263	19.9875	0.579638	2.64341	2.62673	17.04
0.3	0.5	16767.1		16767.1	17.05	133.427	24.5496	108.877	0.983099	0.162211	17.6611	5.216	113.413	20.014	0.580406	2.64629	2.63009	17.05
0.3	0.5	16821.9		16821.9	17.06	133.603	24.6018	109.001	0.983044	0.162202	17.6803	5.22366	113.563	20.0405	0.581174	2.64916	2.63345	17.06
0.3	0.5	16876.7		16876.7	17.07	133.78	24.654	109.126	0.98299	0.162193	17.6995	5.23133	113.713	20.067	0.581943	2.65204	2.63681	17.07
0.3	0.5	16931.5		16931.5	17.08	133.957	24.7064	109.251	0.982935	0.162184	17.7187	5.23901	113.863	20.0936	0.582713	2.65493	2.64018	17.08
0.3	0.5	16986.3		16986.3	17.09	134.134	24.7587	109.375	0.98288	0.162175	17.738	5.2467	114.014	20.1201	0.583484	2.65781	2.64355	17.09
0.3	0.5	17041.1		17041.1	17.1	134.312	24.8112	109.5	0.982825	0.162166	17.7572	5.2544	114.165	20.1467	0.584255	2.6607	2.64692	17.1
0.3	0.5	17095.9		17095.9	17.11	134.489	24.8638	109.625	0.98277	0.162157	17.7765	5.26211	114.316	20.1734	0.585028	2.66359	2.6503	17.11
0.3	0.5	17150.7		17150.7	17.12	134.667	24.9164	109.751	0.982715	0.162148	17.7958	5.26984	114.467	20.2	0.585801	2.66648	2.65367	17.12
0.3	0.5	17205.5		17205.5	17.13	134.845	24.9691	109.876	0.98266	0.162139	17.8151	5.27757	114.618	20.2267	0.586575	2.66937	2.65706	17.13
0.3	0.5	17260.3		17260.3	17.14	135.023	25.0219	110.001	0.982605	0.16213	17.8345	5.28532	114.77	20.2535	0.58735	2.67227	2.66044	17.14
0.3	0.5	17315.1		17315.1	17.15	135.201	25.0747	110.127	0.98255	0.162121	17.8538	5.29308	114.921	20.2802	0.588126	2.67517	2.66383	17.15
0.3	0.5	17369.9		17369.9	17.16	135.38	25.1276	110.252	0.982495	0.162112	17.8732	5.30085	115.073	20.307	0.588903	2.67807	2.66723	17.16
0.3	0.5	17424.7		17424.7	17.17	135.559	25.1806	110.378	0.98244	0.162103	17.8926	5.30863	115.225	20.3338	0.58968	2.68098	2.67062	17.17
0.3	0.5	17479.5		17479.5	17.18	135.738	25.2337	110.504	0.982385	0.162093	17.912	5.31643	115.377	20.3606	0.590458	2.68388	2.67402	17.18
0.3	0.5	17534.2		17534.2	17.19	135.917	25.2869	110.63	0.98233	0.162084	17.9314	5.32423	115.529	20.3875	0.591238	2.68679	2.67743	17.19
0.3	0.5	17589		17589	17.2	136.096	25.3401	110.756	0.982275	0.162075	17.9508	5.33205	115.682	20.4144	0.592018	2.68971	2.68083	17.2
0.3	0.5	17643.8		17643.8	17.21	136.276	25.3935	110.882	0.98222	0.162066	17.9702	5.33988	115.834	20.4413	0.592799	2.69262	2.68424	17.21
0.3	0.5	17698.6		17698.6	17.22	136.455	25.4469	111.008	0.982165	0.162057	17.9897	5.34772	115.987	20.4683	0.59358	2.69554	2.68766	17.22
0.3	0.5	17753.4		17753.4	17.23	136.635	25.5003	111.135	0.98211	0.162048	18.0092	5.35557	116.14	20.4953	0.594363	2.69846	2.69107	17.23
0.3	0.5	17808.2		17808.2	17.24	136.815	25.5539	111.261	0.982055	0.162039	18.0287	5.36343	116.293	20.5223	0.595146	2.70138	2.69449	17.24
0.3	0.5	17863		17863	17.25	136.996	25.6075	111.388	0.982	0.16203	18.0482	5.37131	116.446	20.5493	0.59593	2.7043	2.69792	17.25
0.3	0.5	17917.8		17917.8	17.26	137.176	25.6612	111.515	0.981945	0.162021	18.0677	5.37919	116.6	20.5764	0.596716	2.70723	2.70134	17.26
0.3	0.5	17972.6		17972.6	17.27	137.357	25.715	111.642	0.98189	0.162012	18.0873	5.38709	116.753	20.6035	0.597501	2.71016	2.70477	17.27
0.3	0.5	18027.4		18027.4	17.28	137.538	25.7689	111.769	0.981835	0.162003	18.1068	5.395	116.907	20.6306	0.598288	2.71309	2.7082	17.28
0.3	0.5	18082.2		18082.2	17.29	137.719	25.8228	111.896	0.98178	0.161994	18.1264	5.40292	117.061	20.6578	0.599076	2.71602	2.71164	17.29
0.3	0.5	18137		18137	17.3	137.9	25.8769	112.023	0.981725	0.161985	18.146	5.41086	117.215	20.685	0.599864	2.71896	2.71508	17.3
0.3	0.5	18191.8		18191.8	17.31	138.081	25.931	112.15	0.98167	0.161976	18.1656	5.4188	117.369	20.7122	0.600654	2.7219	2.71852	17.31
0.3	0.5	18246.6		18246.6	17.32	138.263	25.9852	112.278	0.981615	0.161967	18.1852	5.42676	117.524	20.7394	0.601444	2.72484	2.72197	17.32
0.3	0.5	18301.4		18301.4	17.33	138.445	26.0394	112.405	0.98156	0.161957	18.2049	5.43473	117.678	20.7667	0.602235	2.72779	2.72542	17.33
0.3	0.5	18356.2		18356.2	17.34	138.627	26.0938	112.533	0.981505	0.161948	18.2246	5.44271	117.833	20.794	0.603027	2.73073	2.72887	17.34
0.3	0.5	18411		18411	17.35	138.809	26.1482	112.661	0.98145	0.161939	18.2442	5.4507	117.988	20.8214	0.60382	2.73368	2.73233	17.35
0.3	0.5	18465.8		18465.8	17.36	138.992	26.2027	112.789	0.981395	0.16193	18.2639	5.4587	118.143	20.8487	0.604613	2.73663	2.73579	17.36
0.3	0.5	18520.5		18520.5	17.37	139.174	26.2573	112.917	0.98134	0.161921	18.2836	5.46672	118.298	20.8761	0.605408	2.73959	2.73925	17.37
0.3	0.5	18575.3		18575.3	17.38	139.357	26.312	113.045	0.981285	0.161912	18.3034	5.47475	118.453	20.9036	0.606203	2.74255	2.74272	17.38
0.3	0.5	18630.1		18630.1	17.39	139.54	26.3667	113.173	0.98123	0.161903	18.3231	5.48279	118.609	20.931	0.606999	2.7455	2.74619	17.39
0.3	0.5	18684.9		18684.9	17.4	139.723	26.4216	113.302	0.981175	0.161894	18.3429	5.49084	118.765	20.9585	0.607796	2.74847	2.74966	17.4
0.3	0.5	18739.7		18739.7	17.41	139.907	26.4765	113.43	0.98112	0.161885	18.3626	5.4989	118.921	20.986	0.608594	2.75143	2.75314	17.41
0.3	0.5	18794.5		18794.5	17.42	140.09	26.5315	113.559	0.981065	0.161876	18.3824	5.50698	119.077	21.0136	0.609393	2.7544	2.75662	17.42
0.3	0.5	18849.3		18849.3	17.43	140.274	26.5865	113.688	0.98101	0.161867	18.4023	5.51506	119.233	21.0411	0.610193	2.75737	2.76011	17.43
0.3	0.5	18904.1		18904.1	17.44	140.458	26.6417	113.817	0.980955	0.161858	18.4221	5.52316	119.389	21.0687	0.610993	2.76034	2.76359	17.44
0.3	0.5	18958.9		18958.9	17.45	140.642	26.6969	113.946	0.9809	0.161849	18.4419	5.53127	119.546	21.0964	0.611795	2.76331	2.76708	17.45
0.3	0.5	19013.7		19013.7	17.46	140.827	26.7522	114.075	0.980845	0.16184	18.4618	5.5394	119.703	21.124	0.612597	2.76629	2.77058	17.46
0.3	0.5	19068.5		19068.5	17.47	141.011	26.8076	114.204	0.98079	0.16183	18.4817	5.54753	119.86	21.1517	0.6134	2.76927	2.77407	17.47
0.3	0.5	19123.3		19123.3	17.48	141.196	26.8631	114.333	0.980736	0.161821	18.5016	5.55568	120.017	21.1794	0.614204	2.77225	2.77757	17.48
0.3	0.5	19178.1		19178.1	17.49	141.381	26.9186	114.463	0.980681	0.161812	18.5215	5.56384	120.174	21.2072	0.615009	2.77523	2.78108	17.49
0.3	0.5	19232.9		19232.9	17.5	141.567	26.9743	114.592	0.980626	0.161803	18.5414	5.57201	120.332	21.235	0.615814	2.77822	2.78459	17.5
0.3	0.5	19287.7		19287.7	17.51	141.752	27.03	114.722	0.980571	0.161794	18.5613	5.5802	120.489	21.2628	0.616621	2.78121	2.7881	17.51
0.3	0.5	19342.5		19342.5	17.52	141.938	27.0858	114.852	0.980516	0.161785	18.5813	5.58839	120.647	21.2906	0.617428	2.7842	2.79161	17.52
0.3	0.5	19397.3		19397.3	17.53	142.123	27.1417	114.982	0.980461	0.161776	18.6013	5.5966	120.805	21.3185	0.618237	2.78719	2.79513	17.53
0.3	0.5	19452.1		19452.1	17.54	142.309	27.1977	115.112	0.980406	0.161767	18.6213	5.60482	120.963	21.3464	0.619046	2.79019	2.79865	17.54
0.3	0.5	19506.8		19506.8	17.55	142.496	27.2537	115.242	0.980351	0.161758	18.6413	5.61305	121.121	21.3743	0.619856	2.79319	2.80217	17.55
0.3	0.5	19561.6		19561.6	17.56	142.682	27.3098	115.372	0.980296	0.161749	18.6613	5.6213	121.28	21.4023	0.620667	2.79619	2.8057	17.56
0.3	0.5	19616.4		19616.4	17.57	142.869	27.366	115.503	0.980241	0.16174	18.6814	5.62955	121.438	21.4303	0.621478	2.7992	2.80923	17.57
0.3	0.5	19671.2		19671.2	17.58	143.055	27.4223	115.633	0.980186	0.161731	18.7014	5.63782	121.597	21.4583	0.622291	2.8022	2.81277	17.58
0.3	0.5	19726		19726	17.59	143.242	27.4787	115.764	0.980131	0.161722	18.7215	5.6461	121.756	21.4864	0.623105	2.80521	2.8163	17.59
0.3	0.5	19780.8		19780.8	17.6	143.43	27.5352	115.894	0.980076	0.161712	18.7416	5.6544	121.915	21.5144	0.623919	2.80822	2.81985	17.6
0.3	0.5	19835.6		19835.6	17.61	143.617	27.5917	116.025	0.980021	0.161703	18.7617	5.6627	122.075	21.5426	0.624734	2.81124	2.82339	17.61
0.3	0.5	19890.4		19890.4	17.62	143.805	27.6483	116.156	0.979966	0.161694	18.7818	5.67102	122.234	21.5707	0.62555	2.81425	2.82694	17.62
0.3	0.5	19945.2		19945.2	17.63	143.993	27.7051	116.287	0.979911	0.161685	18.802	5.67935	122.394	21.5989	0.626367	2.81727	2.83049	17.63
0.3	0.5	20000		20000	17.64	144.181	27.7619	116.419	0.979856	0.161676	18.8221	5.68769	122.553	21.6271	0.627185	2.8203	2.83405	17.64
0.3	0.5	20054.8		20054.8	17.65	144.369	27.8187	116.55	0.979801	0.161667	18.8423	5.69605	122.713	21.6553	0.628004	2.82332	2.8376	17.65
0.3	0.5	20109.6		20109.6	17.66	144.557	27.8757	116.681	0.979746	0.161658	18.8625	5.70442	122.874	21.6836	0.628824	2.82635	2.84117	17.66
0.3	0.5	20164.4		20164.4	17.67	144.746	27.9327	116.813	0.979691	0.161649	18.8827	5.7128	123.034	21.7119	0.629644	2.82938	2.84473	17.67
0.3	0.5	20219.2		20219.2	17.68	144.935	27.9899	116.945	0.979636	0.16164	18.9029	5.72119	123.194	21.7402	0.630466	2.83241	2.8483	17.68
0.3	0.5	20274		20274	17.69	145.124	28.0471	117.077	0.979581	0.161631	18.9232	5.72959	123.355	21.7685	0.631288	2.83544	2.85187	17.69
0.3	0.5	20328.8		20328.8	17.7	145.313	28.1044	117.209	0.979526	0.161622	18.9434	5.73801	123.516	21.7969	0.632111	2.83848	2.85545	17.7
0.3	0.5	20383.6		20383.6	17.71	145.502	28.1618	117.341	0.979471	0.161613	18.9637	5.74644	123.677	21.8253	0.632935	2.84152	2.85903	17.71
0.3	0.5	20438.4		20438.4	17.72	145.692	28.2192	117.473	0.979416	0.161604	18.984	5.75488	123.838	21.8538	0.63376	2.84456	2.86261	17.72
0.3	0.5	20493.2		20493.2	17.73	145.882	28.2768	117.605	0.979361	0.161595	19.0043	5.76334	124	21.8823	0.634586	2.8476	2.86619	17.73
0.3	0.5	20547.9		20547.9	17.74	146.072	28.3344	117.737	0.979306	0.161585	19.0247	5.7718	124.161	21.9108	0.635412	2.85065	2.86978	17.74
0.3	0.5	20602.7		20602.7	17.75	146.262	28.3921	117.87	0.979251	0.161576	19.045	5.78028	124.323	21.9393	0.63624	2.8537	2.87338	17.75
0.3	0.5	20657.5		20657.5	17.76	146.453	28.4499	118.003	0.979196	0.161567	19.0654	5.78878	124.485	21.9679	0.637069	2.85675	2.87697	17.76
0.3	0.5	20712.3		20712.3	17.77	146.643	28.5078	118.135	0.979141	0.161558	19.0857	5.79728	124.647	21.9965	0.637898	2.85981	2.88057	17.77
0.3	0.5	20767.1		20767.1	17.78	146.834	28.5658	118.268	0.979086	0.161549	19.1061	5.8058	124.809	22.0251	0.638728	2.86286	2.88418	17.78
0.3	0.5	20821.9		20821.9	17.79	147.025	28.6238	118.401	0.979031	0.16154	19.1266	5.81433	124.971	22.0538	0.639559	2.86592	2.88778	17.79
0.3	0.5	20876.7		20876.7	17.8	147.216	28.682	118.534	0.978976	0.161531	19.147	5.82287	125.134	22.0825	0.640391	2.86898	2.89139	17.8
0.3	0.5	20931.5		20931.5	17.81	147.408	28.7402	118.668	0.978921	0.161522	19.1674	5.83143	125.297	22.1112	0.641224	2.87205	2.89501	17.81
0.3	0.5	20986.3		20986.3	17.82	147.6	28.7985	118.801	0.978866	0.161513	19.1879	5.84	125.46	22.1399	0.642058	2.87511	2.89862	17.82
0.3	0.5	21041.1		21041.1	17.83	147.791	28.8569	118.934	0.978811	0.161504	19.2084	5.84858	125.623	22.1687	0.642893	2.87818	2.90224	17.83
0.3	0.5	21095.9		21095.9	17.84	147.983	28.9154	119.068	0.978756	0.161495	19.2289	5.85717	125.786	22.1975	0.643728	2.88126	2.90587	17.84
0.3	0.5	21150.7		21150.7	17.85	148.176	28.974	119.202	0.978701	0.161486	19.2494	5.86578	125.949	22.2264	0.644565	2.88433	2.90949	17.85
0.3	0.5	21205.5		21205.5	17.86	148.368	29.0326	119.336	0.978646	0.161477	19.2699	5.8744	126.113	22.2552	0.645402	2.88741	2.91313	17.86
0.3	0.5	21260.3		21260.3	17.87	148.561	29.0914	119.47	0.978591	0.161468	19.2905	5.88303	126.277	22.2841	0.64624	2.89049	2.91676	17.87
0.3	0.5	21315.1		21315.1	17.88	148.754	29.1502	119.604	0.978536	0.161458	19.311	5.89167	126.441	22.3131	0.647079	2.89357	2.9204	17.88
0.3	0.5	21369.9		21369.9	17.89	148.947	29.2091	119.738	0.978481	0.161449	19.3316	5.90033	126.605	22.342	0.647919	2.89665	2.92404	17.89
0.3	0.5	21424.7		21424.7	17.9	149.14	29.2681	119.872	0.978426	0.16144	19.3522	5.909	126.769	22.371	0.64876	2.89974	2.92768	17.9
0.3	0.5	21479.5		21479.5	17.91	149.334	29.3272	120.007	0.978371	0.161431	19.3728	5.91768	126.934	22.4001	0.649602	2.90283	2.93133	17.91
0.3	0.5	21534.2		21534.2	17.92	149.528	29.3864	120.141	0.978316	0.161422	19.3934	5.92638	127.098	22.4291	0.650445	2.90592	2.93498	17.92
0.3	0.5	21589		21589	17.93	149.721	29.4457	120.276	0.978261	0.161413	19.4141	5.93509	127.263	22.4582	0.651288	2.90902	2.93864	17.93
0.3	0.5	21643.8		21643.8	17.94	149.916	29.505	120.411	0.978206	0.161404	19.4348	5.94381	127.428	22.4873	0.652133	2.91211	2.9423	17.94
0.3	0.5	21698.6		21698.6	17.95	150.11	29.5645	120.546	0.978151	0.161395	19.4554	5.95254	127.593	22.5165	0.652978	2.91521	2.94596	17.95
0.3	0.5	21753.4		21753.4	17.96	150.305	29.624	120.681	0.978096	0.161386	19.4761	5.96129	127.759	22.5457	0.653825	2.91832	2.94962	17.96
0.3	0.5	21808.2		21808.2	17.97	150.499	29.6836	120.816	0.978041	0.161377	19.4969	5.97005	127.924	22.5749	0.654672	2.92142	2.95329	17.97
0.3	0.5	21863		21863	17.98	150.694	29.7433	120.951	0.977986	0.161368	19.5176	5.97883	128.09	22.6041	0.65552	2.92453	2.95697	17.98
0.3	0.5	21917.8		21917.8	17.99	150.889	29.8031	121.086	0.977931	0.161359	19.5383	5.98761	128.256	22.6334	0.656369	2.92764	2.96064	17.99
0.3	0.5	21972.6		21972.6	18	151.085	29.863	121.222	0.977876	0.16135	19.5591	5.99621	128.422	22.6627	0.657219	2.93075	2.96432	18
0.3	0.5	22027.4		22027.4	18.01	151.28	29.9229	121.357	0.977821	0.161341	19.5799	6.00367	128.588	22.6921	0.65807	2.93386	2.968	18.01
0.3	0.5	22082.2		22082.2	18.02	151.476	29.983	121.493	0.977766	0.161331	19.6007	6.01114	128.755	22.7214	0.658921	2.93698	2.97169	18.02
0.3	0.5	22137		22137	18.03	151.672	30.0431	121.629	0.977711	0.161322	19.6215	6.01862	128.921	22.7508	0.659774	2.9401	2.97538	18.03
0.3	0.5	22191.8		22191.8	18.04	151.868	30.1033	121.765	0.977656	0.161313	19.6423	6.02611	129.088	22.7803	0.660628	2.94323	2.97907	18.04
0.3	0.5	22246.6		22246.6	18.05	152.065	30.1635	121.901	0.977601	0.161304	19.6632	6.0336	129.255	22.8097	0.661482	2.94635	2.98277	18.05
0.3	0.5	22301.4		22301.4	18.06	152.261	30.2238	122.038	0.977546	0.161295	19.6841	6.04111	129.422	22.8392	0.662337	2.94948	2.98647	18.06
0.3	0.5	22356.2		22356.2	18.07	152.458	30.2843	122.174	0.977491	0.161286	19.705	6.04862	129.59	22.8687	0.663194	2.95261	2.99018	18.07
0.3	0.5	22411		22411	18.08	152.655	30.3447	122.311	0.977436	0.161277	19.7259	6.05614	129.757	22.8983	0.664051	2.95575	2.99389	18.08
0.3	0.5	22465.8		22465.8	18.09	152.853	30.4053	122.447	0.977381	0.161268	19.7468	6.06367	129.925	22.9279	0.664909	2.95888	2.9976	18.09
0.3	0.5	22520.5		22520.5	18.1	153.05	30.4659	122.584	0.977326	0.161259	19.7678	6.07121	130.093	22.9575	0.665768	2.96202	3.00132	18.1
0.3	0.5	22575.3		22575.3	18.11	153.248	30.5267	122.721	0.977271	0.16125	19.7888	6.07876	130.261	22.9872	0.666628	2.96517	3.00504	18.11
0.3	0.5	22630.1		22630.1	18.12	153.446	30.5874	122.858	0.977216	0.161241	19.8097	6.08631	130.429	23.0168	0.667489	2.96831	3.00876	18.12
0.3	0.5	22684.9		22684.9	18.13	153.644	30.6483	122.995	0.977161	0.161232	19.8308	6.09388	130.597	23.0466	0.66835	2.97146	3.01249	18.13
0.3	0.5	22739.7		22739.7	18.14	153.842	30.7092	123.133	0.977106	0.161223	19.8518	6.10145	130.766	23.0763	0.669213	2.97461	3.01622	18.14
0.3	0.5	22794.5		22794.5	18.15	154.041	30.7703	123.27	0.977051	0.161213	19.8728	6.10903	130.934	23.1061	0.670077	2.97777	3.01995	18.15
0.3	0.5	22849.3		22849.3	18.16	154.239	30.8314	123.408	0.976996	0.161204	19.8939	6.11662	131.103	23.1359	0.670941	2.98093	3.02369	18.16
0.3	0.5	22904.1		22904.1	18.17	154.438	30.8925	123.546	0.976941	0.161195	19.915	6.12422	131.273	23.1657	0.671806	2.98409	3.02743	18.17
0.3	0.5	22958.9		22958.9	18.18	154.637	30.9538	123.684	0.976886	0.161186	19.9361	6.13183	131.442	23.1956	0.672673	2.98725	3.03118	18.18
0.3	0.5	23013.7		23013.7	18.19	154.837	31.0151	123.822	0.976831	0.161177	19.9572	6.13944	131.611	23.2255	0.67354	2.99042	3.03493	18.19
0.3	0.5	23068.5		23068.5	18.2	155.036	31.0765	123.96	0.976776	0.161168	19.9784	6.14707	131.781	23.2554	0.674408	2.99358	3.03868	18.2
0.3	0.5	23123.3		23123.3	18.21	155.236	31.1379	124.098	0.976721	0.161159	19.9995	6.1547	131.951	23.2854	0.675277	2.99676	3.04244	18.21
0.3	0.5	23178.1		23178.1	18.22	155.436	31.1995	124.237	0.976666	0.16115	20.0207	6.16234	132.121	23.3154	0.676147	2.99993	3.0462	18.22
0.3	0.5	23232.9		23232.9	18.23	155.636	31.2611	124.375	0.976611	0.161141	20.0419	6.16999	132.291	23.3454	0.677018	3.00311	3.04996	18.23
0.3	0.5	23287.7		23287.7	18.24	155.837	31.3228	124.514	0.976556	0.161132	20.0632	6.17765	132.461	23.3755	0.67789	3.00629	3.05373	18.24
0.3	0.5	23342.5		23342.5	18.25	156.037	31.3846	124.653	0.976501	0.161123	20.0844	6.18532	132.632	23.4056	0.678763	3.00947	3.0575	18.25
0.3	0.5	23397.3		23397.3	18.26	156.238	31.4464	124.792	0.976447	0.161114	20.1057	6.19299	132.802	23.4357	0.679636	3.01266	3.06128	18.26
0.3	0.5	23452.1		23452.1	18.27	156.439	31.5084	124.931	0.976392	0.161105	20.1269	6.20068	132.973	23.4659	0.680511	3.01585	3.06506	18.27
0.3	0.5	23506.8		23506.8	18.28	156.641	31.5704	125.07	0.976337	0.161096	20.1482	6.20837	133.144	23.4961	0.681386	3.01904	3.06884	18.28
0.3	0.5	23561.6		23561.6	18.29	156.842	31.6325	125.21	0.976282	0.161086	20.1696	6.21607	133.316	23.5263	0.682263	3.02224	3.07263	18.29
0.3	0.5	23616.4		23616.4	18.3	157.044	31.6946	125.349	0.976227	0.161077	20.1909	6.22378	133.487	23.5566	0.68314	3.02543	3.07642	18.3
0.3	0.5	23671.2		23671.2	18.31	157.246	31.7569	125.489	0.976172	0.161068	20.2123	6.2315	133.659	23.5868	0.684018	3.02864	3.08021	18.31
0.3	0.5	23726		23726	18.32	157.448	31.8192	125.629	0.976117	0.161059	20.2336	6.23923	133.831	23.6172	0.684898	3.03184	3.08401	18.32
0.3	0.5	23780.8		23780.8	18.33	157.65	31.8816	125.769	0.976062	0.16105	20.255	6.24697	134.003	23.6475	0.685778	3.03505	3.08781	18.33
0.3	0.5	23835.6		23835.6	18.34	157.853	31.944	125.909	0.976007	0.161041	20.2765	6.25471	134.175	23.6779	0.686659	3.03826	3.09162	18.34
0.3	0.5	23890.4		23890.4	18.35	158.055	32.0066	126.049	0.975952	0.161032	20.2979	6.26247	134.347	23.7083	0.687541	3.04147	3.09543	18.35
0.3	0.5	23945.2		23945.2	18.36	158.258	32.0692	126.189	0.975897	0.161023	20.3193	6.27023	134.52	23.7388	0.688424	3.04468	3.09924	18.36
0.3	0.5	24000		24000	18.37	158.462	32.1319	126.33	0.975842	0.161014	20.3408	6.278	134.692	23.7692	0.689308	3.0479	3.10306	18.37
0.3	0.5	24054.8		24054.8	18.38	158.665	32.1947	126.47	0.975787	0.161005	20.3623	6.28578	134.865	23.7997	0.690193	3.05112	3.10688	18.38
0.3	0.5	24109.6		24109.6	18.39	158.869	32.2576	126.611	0.975732	0.160996	20.3838	6.29357	135.038	23.8303	0.691078	3.05435	3.1107	18.39
0.3	0.5	24164.4		24164.4	18.4	159.072	32.3205	126.752	0.975677	0.160987	20.4054	6.30137	135.212	23.8609	0.691965	3.05758	3.11453	18.4
0.3	0.5	24219.2		24219.2	18.41	159.276	32.3835	126.893	0.975622	0.160978	20.4269	6.30918	135.385	23.8915	0.692853	3.06081	3.11837	18.41
0.3	0.5	24274		24274	18.42	159.481	32.4466	127.034	0.975567	0.160968	20.4485	6.31699	135.559	23.9221	0.693741	3.06404	3.1222	18.42
0.3	0.5	24328.8		24328.8	18.43	159.685	32.5098	127.175	0.975512	0.160959	20.4701	6.32482	135.732	23.9528	0.694631	3.06727	3.12604	18.43
0.3	0.5	24383.6		24383.6	18.44	159.89	32.573	127.317	0.975457	0.16095	20.4917	6.33265	135.906	23.9835	0.695521	3.07051	3.12988	18.44
0.3	0.5	24438.4		24438.4	18.45	160.095	32.6363	127.459	0.975402	0.160941	20.5133	6.34049	136.081	24.0142	0.696413	3.07376	3.13373	18.45
0.3	0.5	24493.2		24493.2	18.46	160.3	32.6997	127.6	0.975347	0.160932	20.535	6.34834	136.255	24.045	0.697305	3.077	3.13758	18.46
0.3	0.5	24547.9		24547.9	18.47	160.505	32.7632	127.742	0.975292	0.160923	20.5567	6.3562	136.43	24.0758	0.698198	3.08025	3.14144	18.47
0.3	0.5	24602.7		24602.7	18.48	160.711	32.8268	127.884	0.975237	0.160914	20.5784	6.36407	136.604	24.1066	0.699092	3.0835	3.1453	18.48
0.3	0.5	24657.5		24657.5	18.49	160.917	32.8904	128.026	0.975182	0.160905	20.6001	6.37195	136.779	24.1375	0.699988	3.08675	3.14916	18.49
0.3	0.5	24712.3		24712.3	18.5	161.123	32.9541	128.169	0.975127	0.160896	20.6218	6.37983	136.954	24.1684	0.700884	3.09001	3.15303	18.5
0.3	0.5	24767.1		24767.1	18.51	161.329	33.0179	128.311	0.975072	0.160887	20.6435	6.38773	137.13	24.1993	0.701781	3.09327	3.1569	18.51
0.3	0.5	24821.9		24821.9	18.52	161.535	33.0818	128.454	0.975017	0.160878	20.6653	6.39563	137.305	24.2303	0.702679	3.09653	3.16077	18.52
0.3	0.5	24876.7		24876.7	18.53	161.742	33.1458	128.596	0.974962	0.160869	20.6871	6.40354	137.481	24.2613	0.703578	3.0998	3.16465	18.53
0.3	0.5	24931.5		24931.5	18.54	161.949	33.2098	128.739	0.974907	0.16086	20.7089	6.41146	137.657	24.2923	0.704478	3.10307	3.16853	18.54
0.3	0.5	24986.3		24986.3	18.55	162.156	33.2739	128.882	0.974852	0.160851	20.7307	6.41939	137.833	24.3234	0.705378	3.10634	3.17242	18.55
0.3	0.5	25041.1		25041.1	18.56	162.363	33.3381	129.025	0.974797	0.160841	20.7526	6.42733	138.009	24.3545	0.70628	3.10961	3.17631	18.56
0.3	0.5	25095.9		25095.9	18.57	162.571	33.4024	129.168	0.974742	0.160832	20.7745	6.43528	138.185	24.3856	0.707183	3.11289	3.1802	18.57
0.3	0.5	25150.7		25150.7	18.58	162.779	33.4667	129.312	0.974687	0.160823	20.7963	6.44324	138.362	24.4168	0.708087	3.11617	3.1841	18.58
0.3	0.5	25205.5		25205.5	18.59	162.987	33.5312	129.455	0.974632	0.160814	20.8183	6.4512	138.539	24.448	0.708991	3.11945	3.188	18.59
0.3	0.5	25260.3		25260.3	18.6	163.195	33.5957	129.599	0.974577	0.160805	20.8402	6.45918	138.715	24.4792	0.709897	3.12274	3.1919	18.6
0.3	0.5	25315.1		25315.1	18.61	163.403	33.6603	129.743	0.974522	0.160796	20.8621	6.46716	138.893	24.5105	0.710803	3.12603	3.19581	18.61
0.3	0.5	25369.9		25369.9	18.62	163.612	33.725	129.887	0.974467	0.160787	20.8841	6.47516	139.07	24.5418	0.711711	3.12932	3.19972	18.62
0.3	0.5	25424.7		25424.7	18.63	163.821	33.7897	130.031	0.974412	0.160778	20.9061	6.48316	139.247	24.5731	0.712619	3.13261	3.20364	18.63
0.3	0.5	25479.5		25479.5	18.64	164.03	33.8545	130.175	0.974357	0.160769	20.9281	6.49117	139.425	24.6044	0.713529	3.13591	3.20756	18.64
0.3	0.5	25534.2		25534.2	18.65	164.239	33.9195	130.319	0.974302	0.16076	20.9501	6.49919	139.603	24.6358	0.714439	3.13921	3.21148	18.65
0.3	0.5	25589		25589	18.66	164.448	33.9844	130.464	0.974247	0.160751	20.9722	6.50722	139.781	24.6673	0.715351	3.14252	3.21541	18.66
0.3	0.5	25643.8		25643.8	18.67	164.658	34.0495	130.609	0.974192	0.160742	20.9942	6.51525	139.959	24.6987	0.716263	3.14583	3.21934	18.67
0.3	0.5	25698.6		25698.6	18.68	164.868	34.1147	130.753	0.974137	0.160733	21.0163	6.5233	140.138	24.7302	0.717176	3.14914	3.22328	18.68
0.3	0.5	25753.4		25753.4	18.69	165.078	34.1799	130.898	0.974081	0.160723	21.0384	6.53136	140.316	24.7617	0.71809	3.15245	3.22722	18.69
0.3	0.5	25808.2		25808.2	18.7	165.289	34.2452	131.043	0.974026	0.160714	21.0606	6.53942	140.495	24.7933	0.719005	3.15576	3.23116	18.7
0.3	0.5	25863		25863	18.71	165.499	34.3106	131.189	0.973971	0.160705	21.0827	6.54749	140.674	24.8249	0.719922	3.15908	3.23511	18.71
0.3	0.5	25917.8		25917.8	18.72	165.71	34.3761	131.334	0.973916	0.160696	21.1049	6.55558	140.854	24.8565	0.720839	3.16241	3.23906	18.72
0.3	0.5	25972.6		25972.6	18.73	165.921	34.4416	131.479	0.973861	0.160687	21.1271	6.56367	141.033	24.8882	0.721757	3.16573	3.24302	18.73
0.3	0.5	26027.4		26027.4	18.74	166.132	34.5073	131.625	0.973806	0.160678	21.1493	6.57177	141.213	24.9199	0.722676	3.16906	3.24698	18.74
0.3	0.5	26082.2		26082.2	18.75	166.344	34.573	131.771	0.973751	0.160669	21.1715	6.57988	141.392	24.9516	0.723596	3.17239	3.25094	18.75
0.3	0.5	26137		26137	18.76	166.556	34.6388	131.917	0.973696	0.16066	21.1937	6.588	141.572	24.9833	0.724517	3.17572	3.2549	18.76
0.3	0.5	26191.8		26191.8	18.77	166.768	34.7047	132.063	0.973641	0.160651	21.216	6.59612	141.752	25.0151	0.725439	3.17906	3.25888	18.77
0.3	0.5	26246.6		26246.6	18.78	166.98	34.7706	132.209	0.973586	0.160642	21.2383	6.60426	141.933	25.047	0.726362	3.1824	3.26285	18.78
0.3	0.5	26301.4		26301.4	18.79	167.192	34.8367	132.355	0.973531	0.160633	21.2606	6.61241	142.113	25.0788	0.727285	3.18574	3.26683	18.79
0.3	0.5	26356.2		26356.2	18.8	167.405	34.9028	132.502	0.973476	0.160624	21.2829	6.62056	142.294	25.1107	0.72821	3.18909	3.27081	18.8
0.3	0.5	26411		26411	18.81	167.617	34.969	132.648	0.973421	0.160615	21.3053	6.62873	142.475	25.1426	0.729136	3.19244	3.2748	18.81
0.3	0.5	26465.8		26465.8	18.82	167.831	35.0353	132.795	0.973366	0.160605	21.3276	6.6369	142.656	25.1746	0.730063	3.19579	3.27879	18.82
0.3	0.5	26520.5		26520.5	18.83	168.044	35.1017	132.942	0.973311	0.160596	21.35	6.64508	142.837	25.2066	0.730991	3.19915	3.28278	18.83
0.3	0.5	26575.3		26575.3	18.84	168.257	35.1681	133.089	0.973256	0.160587	21.3724	6.65327	143.019	25.2386	0.731919	3.2025	3.28678	18.84
0.3	0.5	26630.1		26630.1	18.85	168.471	35.2346	133.236	0.973201	0.160578	21.3949	6.66147	143.2	25.2707	0.732849	3.20587	3.29078	18.85
0.3	0.5	26684.9		26684.9	18.86	168.685	35.3013	133.384	0.973146	0.160569	21.4173	6.66968	143.382	25.3027	0.73378	3.20923	3.29479	18.86
0.3	0.5	26739.7		26739.7	18.87	168.899	35.368	133.531	0.973091	0.16056	21.4398	6.6779	143.564	25.3349	0.734711	3.2126	3.2988	18.87
0.3	0.5	26794.5		26794.5	18.88	169.114	35.4347	133.679	0.973036	0.160551	21.4623	6.68613	143.747	25.367	0.735644	3.21597	3.30281	18.88
0.3	0.5	26849.3		26849.3	18.89	169.328	35.5016	133.827	0.972981	0.160542	21.4848	6.69437	143.929	25.3992	0.736578	3.21934	3.30683	18.89
0.3	0.5	26904.1		26904.1	18.9	169.543	35.5685	133.974	0.972926	0.160533	21.5073	6.70261	144.112	25.4315	0.737512	3.22272	3.31085	18.9
0.3	0.5	26958.9		26958.9	18.91	169.758	35.6356	134.123	0.972871	0.160524	21.5299	6.71087	144.294	25.4637	0.738448	3.2261	3.31488	18.91
0.3	0.5	27013.7		27013.7	18.92	169.973	35.7027	134.271	0.972816	0.160515	21.5524	6.71913	144.477	25.496	0.739384	3.22948	3.31891	18.92
0.3	0.5	27068.5		27068.5	18.93	170.189	35.7699	134.419	0.972761	0.160506	21.575	6.72741	144.661	25.5283	0.740322	3.23286	3.32294	18.93
0.3	0.5	27123.3		27123.3	18.94	170.405	35.8371	134.568	0.972706	0.160497	21.5976	6.73569	144.844	25.5607	0.74126	3.23625	3.32698	18.94
0.3	0.5	27178.1		27178.1	18.95	170.621	35.9045	134.716	0.972651	0.160487	21.6203	6.74398	145.028	25.5931	0.7422	3.23964	3.33102	18.95
0.3	0.5	27232.9		27232.9	18.96	170.837	35.9719	134.865	0.972596	0.160478	21.6429	6.75229	145.211	25.6255	0.74314	3.24304	3.33506	18.96
0.3	0.5	27287.7		27287.7	18.97	171.053	36.0395	135.014	0.972541	0.160469	21.6656	6.7606	145.395	25.658	0.744082	3.24644	3.33911	18.97
0.3	0.5	27342.5		27342.5	18.98	171.27	36.1071	135.163	0.972486	0.16046	21.6883	6.76892	145.579	25.6905	0.745024	3.24984	3.34317	18.98
0.3	0.5	27397.3		27397.3	18.99	171.487	36.1748	135.312	0.972431	0.160451	21.711	6.77725	145.764	25.723	0.745968	3.25324	3.34722	18.99
0.3	0.5	27452.1		27452.1	19	171.704	36.2425	135.461	0.972376	0.160442	21.7337	6.78558	145.948	25.7556	0.746912	3.25665	3.35128	19
0.3	0.5	27506.8		27506.8	19.01	171.921	36.3104	135.611	0.972321	0.160433	21.7565	6.79393	146.133	25.7882	0.747858	3.26006	3.35535	19.01
0.3	0.5	27561.6		27561.6	19.02	172.139	36.3783	135.761	0.972266	0.160424	21.7792	6.80229	146.318	25.8208	0.748804	3.26347	3.35942	19.02
0.3	0.5	27616.4		27616.4	19.03	172.357	36.4463	135.91	0.972211	0.160415	21.802	6.81066	146.503	25.8535	0.749751	3.26689	3.36349	19.03
0.3	0.5	27671.2		27671.2	19.04	172.575	36.5145	136.06	0.972156	0.160406	21.8248	6.81903	146.688	25.8862	0.7507	3.2703	3.36757	19.04
0.3	0.5	27726		27726	19.05	172.793	36.5826	136.21	0.972101	0.160397	21.8477	6.82742	146.874	25.9189	0.751649	3.27373	3.37165	19.05
0.3	0.5	27780.8		27780.8	19.06	173.011	36.6509	136.36	0.972046	0.160388	21.8705	6.83581	147.06	25.9517	0.752599	3.27715	3.37574	19.06
0.3	0.5	27835.6		27835.6	19.07	173.23	36.7193	136.511	0.971991	0.160379	21.8934	6.84421	147.246	25.9845	0.753551	3.28058	3.37982	19.07
0.3	0.5	27890.4		27890.4	19.08	173.449	36.7877	136.661	0.971936	0.160369	21.9163	6.85263	147.432	26.0174	0.754503	3.28401	3.38392	19.08
0.3	0.5	27945.2		27945.2	19.09	173.668	36.8562	136.812	0.971881	0.16036	21.9392	6.86105	147.618	26.0502	0.755457	3.28744	3.38801	19.09
0.3	0.5	28000		28000	19.1	173.888	36.9249	136.963	0.971826	0.160351	21.9622	6.86948	147.804	26.0831	0.756411	3.29088	3.39212	19.1
0.3	0.5	28054.8		28054.8	19.11	174.107	36.9935	137.114	0.971771	0.160342	21.9851	6.87792	147.991	26.1161	0.757366	3.29432	3.39622	19.11
0.3	0.5	28109.6		28109.6	19.12	174.327	37.0623	137.265	0.971716	0.160333	22.0081	6.88637	148.178	26.1491	0.758323	3.29777	3.40033	19.12
0.3	0.5	28164.4		28164.4	19.13	174.547	37.1312	137.416	0.971661	0.160324	22.0311	6.89483	148.365	26.1821	0.75928	3.30121	3.40444	19.13
0.3	0.5	28219.2		28219.2	19.14	174.767	37.2001	137.567	0.971606	0.160315	22.0541	6.9033	148.552	26.2151	0.760238	3.30466	3.40856	19.14
0.3	0.5	28274		28274	19.15	174.988	37.2692	137.719	0.971551	0.160306	22.0771	6.91178	148.74	26.2482	0.761198	3.30811	3.41268	19.15
0.3	0.5	28328.8		28328.8	19.16	175.209	37.3383	137.87	0.971496	0.160297	22.1002	6.92027	148.927	26.2813	0.762158	3.31157	3.41681	19.16
0.3	0.5	28383.6		28383.6	19.17	175.43	37.4075	138.022	0.971441	0.160288	22.1233	6.92877	149.115	26.3145	0.763119	3.31503	3.42094	19.17
0.3	0.5	28438.4		28438.4	19.18	175.651	37.4768	138.174	0.971386	0.160279	22.1464	6.93727	149.303	26.3476	0.764082	3.31849	3.42507	19.18
0.3	0.5	28493.2		28493.2	19.19	175.872	37.5462	138.326	0.971331	0.16027	22.1695	6.94579	149.492	26.3809	0.765045	3.32196	3.42921	19.19
0.3	0.5	28547.9		28547.9	19.2	176.094	37.6156	138.479	0.971276	0.160261	22.1926	6.95431	149.68	26.4141	0.766009	3.32543	3.43335	19.2
0.3	0.5	28602.7		28602.7	19.21	176.316	37.6852	138.631	0.971221	0.160251	22.2158	6.96285	149.869	26.4474	0.766975	3.3289	3.43749	19.21
0.3	0.5	28657.5		28657.5	19.22	176.538	37.7548	138.783	0.971166	0.160242	22.239	6.97139	150.057	26.4807	0.767941	3.33237	3.44164	19.22
0.3	0.5	28712.3		28712.3	19.23	176.761	37.8245	138.936	0.971111	0.160233	22.2622	6.97995	150.247	26.5141	0.768909	3.33585	3.44579	19.23
0.3	0.5	28767.1		28767.1	19.24	176.983	37.8943	139.089	0.971056	0.160224	22.2854	6.98851	150.436	26.5475	0.769877	3.33933	3.44995	19.24
0.3	0.5	28821.9		28821.9	19.25	177.206	37.9642	139.242	0.971001	0.160215	22.3087	6.99708	150.625	26.5809	0.770846	3.34281	3.45411	19.25
0.3	0.5	28876.7		28876.7	19.26	177.429	38.0342	139.395	0.970946	0.160206	22.3319	7.00567	150.815	26.6144	0.771817	3.3463	3.45828	19.26
0.3	0.5	28931.5		28931.5	19.27	177.652	38.1042	139.548	0.970891	0.160197	22.3552	7.01426	151.005	26.6479	0.772788	3.34979	3.46245	19.27
0.3	0.5	28986.3		28986.3	19.28	177.876	38.1744	139.702	0.970836	0.160188	22.3785	7.02286	151.195	26.6814	0.773761	3.35328	3.46662	19.28
0.3	0.5	29041.1		29041.1	19.29	178.1	38.2446	139.855	0.970781	0.160179	22.4019	7.03147	151.385	26.715	0.774734	3.35678	3.4708	19.29
0.3	0.5	29095.9		29095.9	19.3	178.324	38.3149	140.009	0.970726	0.16017	22.4252	7.04009	151.575	26.7486	0.775709	3.36028	3.47498	19.3
0.3	0.5	29150.7		29150.7	19.31	178.548	38.3853	140.163	0.970671	0.160161	22.4486	7.04872	151.766	26.7822	0.776684	3.36378	3.47917	19.31
0.3	0.5	29205.5		29205.5	19.32	178.773	38.4558	140.317	0.970616	0.160152	22.472	7.05736	151.957	26.8159	0.777661	3.36729	3.48336	19.32
0.3	0.5	29260.3		29260.3	19.33	178.997	38.5264	140.471	0.970561	0.160143	22.4954	7.06601	152.148	26.8496	0.778638	3.37079	3.48755	19.33
0.3	0.5	29315.1		29315.1	19.34	179.222	38.597	140.625	0.970506	0.160133	22.5188	7.07467	152.339	26.8833	0.779617	3.37431	3.49175	19.34
0.3	0.5	29369.9		29369.9	19.35	179.447	38.6678	140.78	0.970451	0.160124	22.5423	7.08333	152.53	26.9171	0.780596	3.37782	3.49595	19.35
0.3	0.5	29424.7		29424.7	19.36	179.673	38.7386	140.934	0.970396	0.160115	22.5657	7.09201	152.722	26.9509	0.781577	3.38134	3.50016	19.36
0.3	0.5	29479.5		29479.5	19.37	179.899	38.8095	141.089	0.970341	0.160106	22.5892	7.1007	152.914	26.9848	0.782559	3.38486	3.50437	19.37
0.3	0.5	29534.2		29534.2	19.38	180.124	38.8805	141.244	0.970286	0.160097	22.6127	7.1094	153.106	27.0187	0.783541	3.38838	3.50858	19.38
0.3	0.5	29589		29589	19.39	180.351	38.9516	141.399	0.970231	0.160088	22.6363	7.1181	153.298	27.0526	0.784525	3.39191	3.5128	19.39
0.3	0.5	29643.8		29643.8	19.4	180.577	39.0228	141.554	0.970176	0.160079	22.6598	7.12682	153.49	27.0865	0.78551	3.39544	3.51702	19.4
0.3	0.5	29698.6		29698.6	19.41	180.804	39.0941	141.709	0.970121	0.16007	22.6834	7.13554	153.683	27.1205	0.786495	3.39898	3.52125	19.41
0.3	0.5	29753.4		29753.4	19.42	181.03	39.1654	141.865	0.970066	0.160061	22.707	7.14428	153.876	27.1546	0.787482	3.40251	3.52548	19.42
0.3	0.5	29808.2		29808.2	19.43	181.257	39.2369	142.021	0.970011	0.160052	22.7306	7.15302	154.069	27.1886	0.78847	3.40605	3.52971	19.43
0.3	0.5	29863		29863	19.44	181.485	39.3084	142.176	0.969956	0.160043	22.7543	7.16178	154.262	27.2227	0.789459	3.4096	3.53395	19.44
0.3	0.5	29917.8		29917.8	19.45	181.712	39.38	142.332	0.9699	0.160034	22.7779	7.17054	154.455	27.2568	0.790448	3.41314	3.5382	19.45
0.3	0.5	29972.6		29972.6	19.46	181.94	39.4517	142.488	0.969845	0.160025	22.8016	7.17932	154.649	27.291	0.791439	3.41669	3.54244	19.46
0.3	0.5	30027.4		30027.4	19.47	182.168	39.5235	142.645	0.96979	0.160015	22.8253	7.1881	154.843	27.3252	0.792431	3.42024	3.54669	19.47
0.3	0.5	30082.2		30082.2	19.48	182.396	39.5954	142.801	0.969735	0.160006	22.8491	7.19689	155.037	27.3594	0.793424	3.4238	3.55095	19.48
0.3	0.5	30137		30137	19.49	182.625	39.6674	142.957	0.96968	0.159997	22.8728	7.2057	155.231	27.3937	0.794418	3.42736	3.55521	19.49
0.3	0.5	30191.8		30191.8	19.5	182.854	39.7394	143.114	0.969625	0.159988	22.8966	7.21451	155.426	27.428	0.795413	3.43092	3.55947	19.5
0.3	0.5	30246.6		30246.6	19.51	183.082	39.8116	143.271	0.96957	0.159979	22.9204	7.22333	155.62	27.4624	0.796409	3.43449	3.56374	19.51
0.3	0.5	30301.4		30301.4	19.52	183.312	39.8838	143.428	0.969515	0.15997	22.9442	7.23216	155.815	27.4968	0.797406	3.43805	3.56801	19.52
0.3	0.5	30356.2		30356.2	19.53	183.541	39.9561	143.585	0.96946	0.159961	22.968	7.241	156.01	27.5312	0.798404	3.44162	3.57229	19.53
0.3	0.5	30411		30411	19.54	183.771	40.0285	143.742	0.969405	0.159952	22.9918	7.24986	156.205	27.5656	0.799403	3.4452	3.57657	19.54
0.3	0.5	30465.8		30465.8	19.55	184.001	40.101	143.9	0.96935	0.159943	23.0157	7.25872	156.401	27.6001	0.800403	3.44878	3.58085	19.55
0.3	0.5	30520.5		30520.5	19.56	184.231	40.1736	144.057	0.969295	0.159934	23.0396	7.26759	156.596	27.6346	0.801404	3.45236	3.58514	19.56
0.3	0.5	30575.3		30575.3	19.57	184.461	40.2463	144.215	0.96924	0.159925	23.0635	7.27647	156.792	27.6692	0.802407	3.45594	3.58943	19.57
0.3	0.5	30630.1		30630.1	19.58	184.692	40.3191	144.373	0.969185	0.159916	23.0875	7.28536	156.988	27.7038	0.80341	3.45953	3.59373	19.58
0.3	0.5	30684.9		30684.9	19.59	184.923	40.3919	144.531	0.96913	0.159906	23.1114	7.29426	157.184	27.7384	0.804414	3.46312	3.59803	19.59
0.3	0.5	30739.7		30739.7	19.6	185.154	40.4649	144.689	0.969075	0.159897	23.1354	7.30317	157.381	27.7731	0.80542	3.46671	3.60234	19.6
0.3	0.5	30794.5		30794.5	19.61	185.385	40.5379	144.847	0.96902	0.159888	23.1594	7.31209	157.577	27.8078	0.806426	3.47031	3.60665	19.61
0.3	0.5	30849.3		30849.3	19.62	185.617	40.611	145.006	0.968965	0.159879	23.1834	7.32102	157.774	27.8425	0.807433	3.47391	3.61096	19.62
0.3	0.5	30904.1		30904.1	19.63	185.849	40.6842	145.164	0.96891	0.15987	23.2075	7.32996	157.971	27.8773	0.808442	3.47751	3.61528	19.63
0.3	0.5	30958.9		30958.9	19.64	186.081	40.7575	145.323	0.968855	0.159861	23.2315	7.33891	158.169	27.9121	0.809451	3.48112	3.6196	19.64
0.3	0.5	31013.7		31013.7	19.65	186.313	40.8309	145.482	0.9688	0.159852	23.2556	7.34786	158.366	27.947	0.810462	3.48473	3.62392	19.65
0.3	0.5	31068.5		31068.5	19.66	186.546	40.9044	145.641	0.968745	0.159843	23.2797	7.35683	158.564	27.9818	0.811474	3.48834	3.62825	19.66
0.3	0.5	31123.3		31123.3	19.67	186.778	40.978	145.8	0.96869	0.159834	23.3039	7.36581	158.762	28.0168	0.812486	3.49196	3.63259	19.67
0.3	0.5	31178.1		31178.1	19.68	187.011	41.0516	145.96	0.968635	0.159825	23.328	7.3748	158.96	28.0517	0.8135	3.49558	3.63693	19.68
0.3	0.5	31232.9		31232.9	19.69	187.245	41.1254	146.119	0.96858	0.159816	23.3522	7.3838	159.158	28.0867	0.814515	3.4992	3.64127	19.69
0.3	0.5	31287.7		31287.7	19.7	187.478	41.1992	146.279	0.968525	0.159807	23.3764	7.39281	159.357	28.1217	0.815531	3.50283	3.64561	19.7
0.3	0.5	31342.5		31342.5	19.71	187.712	41.2731	146.439	0.96847	0.159798	23.4006	7.40182	159.555	28.1568	0.816547	3.50645	3.64997	19.71
0.3	0.5	31397.3		31397.3	19.72	187.946	41.3471	146.599	0.968415	0.159788	23.4248	7.41085	159.754	28.1919	0.817565	3.51009	3.65432	19.72
0.3	0.5	31452.1		31452.1	19.73	188.18	41.4212	146.759	0.96836	0.159779	23.4491	7.41989	159.953	28.227	0.818584	3.51372	3.65868	19.73
0.3	0.5	31506.8		31506.8	19.74	188.415	41.4954	146.919	0.968305	0.15977	23.4733	7.42894	160.153	28.2622	0.819604	3.51736	3.66304	19.74
0.3	0.5	31561.6		31561.6	19.75	188.65	41.5697	147.08	0.96825	0.159761	23.4976	7.43799	160.352	28.2974	0.820625	3.521	3.66741	19.75
0.3	0.5	31616.4		31616.4	19.76	188.885	41.6441	147.24	0.968195	0.159752	23.522	7.44706	160.552	28.3327	0.821648	3.52465	3.67178	19.76
0.3	0.5	31671.2		31671.2	19.77	189.12	41.7186	147.401	0.96814	0.159743	23.5463	7.45614	160.752	28.368	0.822671	3.52829	3.67616	19.77
0.3	0.5	31726		31726	19.78	189.355	41.7932	147.562	0.968085	0.159734	23.5707	7.46523	160.952	28.4033	0.823695	3.53195	3.68054	19.78
0.3	0.5	31780.8		31780.8	19.79	189.591	41.8678	147.723	0.96803	0.159725	23.5951	7.47432	161.152	28.4386	0.82472	3.5356	3.68492	19.79
0.3	0.5	31835.6		31835.6	19.8	189.827	41.9425	147.884	0.967975	0.159716	23.6195	7.48343	161.353	28.474	0.825747	3.53926	3.68931	19.8
0.3	0.5	31890.4		31890.4	19.81	190.063	42.0174	148.046	0.96792	0.159707	23.6439	7.49255	161.554	28.5095	0.826774	3.54292	3.69371	19.81
0.3	0.5	31945.2		31945.2	19.82	190.299	42.0923	148.207	0.967864	0.159698	23.6683	7.50167	161.755	28.5449	0.827803	3.54658	3.6981	19.82
0.3	0.5	32000		32000	19.83	190.536	42.1673	148.369	0.967809	0.159689	23.6928	7.51081	161.956	28.5804	0.828832	3.55025	3.7025	19.83
0.3	0.5	32054.8		32054.8	19.84	190.773	42.2424	148.531	0.967754	0.159679	23.7173	7.51996	162.157	28.616	0.829863	3.55392	3.70691	19.84
0.3	0.5	32109.6		32109.6	19.85	191.01	42.3176	148.693	0.967699	0.15967	23.7418	7.52912	162.359	28.6515	0.830895	3.55759	3.71132	19.85
0.3	0.5	32164.4		32164.4	19.86	191.248	42.3929	148.855	0.967644	0.159661	23.7663	7.53828	162.561	28.6872	0.831927	3.56127	3.71573	19.86
[truncated: 34,318 more rows]
